# Supplementary material for: Tetra-μ-acetato-κ8 O:O′-bis­[(3-cyano­pyridine-κN 1)ruthenium(II,III)](Ru—Ru) hexa­fluoridophosphate 1,2-dichloro­ethane monosolvate
Source: Acta Crystallogr Sect E Struct Rep Online. 2011 Oct 22;67(Pt 11):m1554. doi: 10.1107/S1600536811041997 (PMC3246975; doi:10.1107/S1600536811041997)
Supplement: Supplementary file 2 [file e-67-m1554-Isup2.hkl]

# 
# h,k,l, Fc-squared, Fo-squared, sigma(Fo-squared) and status flag 
# 
data_I
_shelx_title ' ma33 in P-1' 
_shelx_refln_list_code          4 
_shelx_F_calc_maximum      171.23 
_exptl_crystal_F_000       439.00 
_reflns_d_resolution_high  0.8108 
 
loop_ 
 _symmetry_equiv_pos_as_xyz 
 'x, y, z' 
 '-x, -y, -z' 
 
_cell_length_a     8.1743 
_cell_length_b    10.3955 
_cell_length_c    11.3970 
_cell_angle_alpha 105.860 
_cell_angle_beta  108.929 
_cell_angle_gamma 104.099 
 
_shelx_F_squared_multiplier     1.000 
 
loop_ 
 _refln_index_h 
 _refln_index_k 
 _refln_index_l 
 _refln_F_squared_calc 
 _refln_F_squared_meas 
 _refln_F_squared_sigma 
 _refln_observed_status 
   2   0   0    10506.48    10822.39    388.23 o 
   3   0   0    10154.24    10176.01    268.80 o 
   4   0   0     5606.15     5752.17    154.38 o 
   5   0   0      886.60      894.54     28.00 o 
   6   0   0      854.49      879.96     28.61 o 
   7   0   0      175.07      192.64     11.26 o 
   8   0   0      169.51      132.66     15.79 o 
  -9   1   0      247.96      216.22     20.10 o 
  -8   1   0      538.19      468.77     19.80 o 
  -7   1   0      704.58      646.99     27.71 o 
  -6   1   0     1871.93     1770.12     42.08 o 
  -5   1   0     2850.11     2927.88     65.63 o 
  -4   1   0     3870.47     3982.30     87.18 o 
  -3   1   0     9054.67     9648.06    246.29 o 
  -2   1   0    13513.10    14178.15    359.39 o 
   1   1   0      687.70      700.65     26.13 o 
   2   1   0     4318.55     4360.97     93.68 o 
   3   1   0     1373.92     1371.74     31.33 o 
   4   1   0       42.20       33.75      4.50 o 
   5   1   0        3.83        3.78      2.94 o 
   6   1   0      151.46      144.56      9.24 o 
   7   1   0       96.29       70.43     16.80 o 
  -9   2   0      297.40      273.39     16.51 o 
  -8   2   0     1636.64     1495.56     53.41 o 
  -7   2   0      647.85      682.89     24.45 o 
  -6   2   0     1306.04     1342.65     33.04 o 
  -5   2   0     1706.36     1750.81     40.82 o 
  -4   2   0     2154.86     2306.83     51.79 o 
  -3   2   0     6184.90     6374.70    163.96 o 
  -2   2   0     1252.64     1293.68     44.65 o 
   0   2   0    10587.23    11233.90    604.02 o 
   2   2   0       47.24       60.80      3.00 o 
   3   2   0      103.28      114.94      4.77 o 
   4   2   0       31.72       25.91      3.81 o 
   5   2   0      482.93      499.47     18.13 o 
   6   2   0      436.77      453.17     17.85 o 
   7   2   0      843.76      867.19     43.93 o 
  -9   3   0       13.15        8.39      6.28 o 
  -8   3   0      250.80      241.04     14.01 o 
  -7   3   0        4.69        2.86      4.16 o 
  -6   3   0      197.26      187.97      8.15 o 
  -5   3   0        2.75        8.12      2.57 o 
  -4   3   0      406.60      420.93     11.40 o 
  -3   3   0      611.62      597.74     14.36 o 
  -2   3   0       56.42       60.79      3.17 o 
  -1   3   0      916.17      947.02     34.75 o 
   0   3   0     1067.85     1015.43     27.88 o 
   1   3   0     2595.58     2470.06     99.35 o 
   2   3   0      688.26      689.92     20.81 o 
   3   3   0     4980.38     5120.30    110.67 o 
   4   3   0     1775.03     1882.55     80.11 o 
   5   3   0      841.33      834.17     40.49 o 
   6   3   0     1022.54     1096.91     52.26 o 
   7   3   0     1013.18     1088.87     53.41 o 
  -9   4   0       61.94       55.18      9.13 o 
  -8   4   0        4.61       10.63      7.18 o 
  -7   4   0      727.71      717.66     25.95 o 
  -6   4   0       48.72       38.24      5.97 o 
  -5   4   0     1816.22     1769.34     34.78 o 
  -4   4   0      895.15      863.52     16.21 o 
  -3   4   0     1234.46     1166.62     31.73 o 
  -2   4   0     3141.14     3207.57     84.06 o 
  -1   4   0    10181.42    10181.72    211.82 o 
   0   4   0     9264.71     9392.96    240.11 o 
   1   4   0     2575.97     2406.89     97.92 o 
   2   4   0     2439.30     2397.55     65.92 o 
   3   4   0     4413.98     4526.63    182.05 o 
   4   4   0     1333.29     1376.31     61.16 o 
   5   4   0      607.33      597.27     32.16 o 
   6   4   0      281.84      309.55     21.82 o 
   7   4   0      534.01      534.67     32.45 o 
  -9   5   0      601.55      547.50     23.94 o 
  -8   5   0      431.27      446.25     20.37 o 
  -7   5   0     1174.27     1173.58     37.95 o 
  -6   5   0      465.83      451.73     31.01 o 
  -5   5   0     4478.49     4495.75     83.65 o 
  -4   5   0     3549.53     3445.92    122.64 o 
  -3   5   0     2110.26     2201.38     47.54 o 
  -2   5   0     5374.32     5750.78    121.58 o 
  -1   5   0     1002.93      950.56     22.23 o 
   0   5   0     2171.55     2118.30     87.01 o 
   1   5   0     1252.17     1216.37     52.84 o 
   2   5   0      387.54      394.54     21.54 o 
   3   5   0      504.10      533.81     28.14 o 
   4   5   0       37.84       40.49      8.33 o 
   5   5   0       29.46       33.60      8.61 o 
   6   5   0       96.57      102.23     14.36 o 
  -9   6   0      890.32      851.70     32.35 o 
  -8   6   0      928.64      911.06     32.83 o 
  -7   6   0     1271.25     1254.39     40.37 o 
  -6   6   0      318.84      323.30     15.43 o 
  -5   6   0     3000.41     3029.20     65.61 o 
  -4   6   0     1151.01     1168.09     27.53 o 
  -3   6   0      428.31      443.43     20.82 o 
  -2   6   0      775.37      751.00     16.11 o 
  -1   6   0      916.99      920.72     22.65 o 
   0   6   0      130.80      137.26     10.62 o 
   1   6   0      140.92      121.46     10.34 o 
   2   6   0       17.69        8.33      4.88 o 
   3   6   0       25.23       26.42      6.89 o 
   4   6   0       54.00       42.21      8.61 o 
   5   6   0       86.30       67.77     12.06 o 
   6   6   0      157.71      172.58     17.80 o 
  -9   7   0      252.02      255.12     16.50 o 
  -8   7   0      141.04      134.22     12.59 o 
  -7   7   0      189.00      187.08     16.08 o 
  -6   7   0       11.52        3.30      4.74 o 
  -5   7   0      140.44      140.15      7.29 o 
  -4   7   0      824.75      836.03     21.16 o 
  -3   7   0       19.49       18.42      2.95 o 
  -2   7   0      322.35      314.28      8.53 o 
  -1   7   0      319.95      342.96     13.47 o 
   0   7   0     1338.05     1284.71     56.57 o 
   1   7   0       47.76       43.65      7.75 o 
   2   7   0     1133.81     1152.91     53.70 o 
   3   7   0      783.75      797.70     40.78 o 
   4   7   0      487.83      445.37     27.57 o 
   5   7   0      167.75      168.27     17.52 o 
  -9   8   0        0.07       -5.51      6.99 o 
  -8   8   0       40.40       36.80      8.22 o 
  -7   8   0      106.39      105.67     10.74 o 
  -6   8   0      510.25      543.92     21.57 o 
  -5   8   0      218.97      215.45      9.43 o 
  -4   8   0      242.32      284.25     12.59 o 
  -3   8   0      740.19      805.93     18.12 o 
  -2   8   0     1742.00     1733.97     49.59 o 
  -1   8   0     1114.63     1207.75     54.56 o 
   0   8   0     1263.76     1327.21     59.73 o 
   1   8   0      415.37      414.93     24.69 o 
   2   8   0     1452.01     1421.97     65.47 o 
   3   8   0      316.79      321.89     22.68 o 
   4   8   0      310.84      340.85     24.69 o 
  -8   9   0      374.46      372.46     19.76 o 
  -7   9   0      389.71      405.42     19.76 o 
  -6   9   0      951.43      940.27     32.35 o 
  -5   9   0     2547.24     2627.97     74.39 o 
  -4   9   0     1906.41     1945.73     54.42 o 
  -3   9   0     1080.32     1149.42     58.29 o 
  -2   9   0     2356.78     2300.64     97.92 o 
  -1   9   0     1086.53     1046.66     49.68 o 
   0   9   0     1325.55     1334.38     61.45 o 
   1   9   0      294.40      297.77     21.25 o 
   2   9   0      458.91      443.65     27.85 o 
   3   9   0       71.67       68.63     12.63 o 
  -8  10   0      571.15      634.20     44.51 o 
  -7  10   0      585.46      634.63     26.16 o 
  -6  10   0      980.88     1037.76     51.97 o 
  -5  10   0      833.48      851.40     39.05 o 
  -4  10   0      599.82      645.80     31.87 o 
  -3  10   0      310.26      354.92     23.26 o 
  -2  10   0      809.68      830.72     42.21 o 
  -1  10   0       22.04       30.44      8.61 o 
   0  10   0       57.22       75.52     12.06 o 
   1  10   0       12.39        7.75      7.18 o 
   2  10   0       39.70       30.15      9.48 o 
  -7  11   0      122.39      104.81     18.09 o 
  -5  11   0      122.87      110.27     13.21 o 
  -4  11   0       17.31        6.89      8.04 o 
  -3  11   0        0.10       -4.88      6.03 o 
  -2  11   0       22.23        8.04      7.18 o 
  -1  11   0       16.54       26.42      8.90 o 
   0  11   0        7.68        4.02      7.47 o 
  -3  12   0      141.66      140.13     16.08 o 
  -2  12   0      177.27      169.42     17.80 o 
   1 -12   1      163.13      153.34     16.65 o 
   2 -12   1      102.95      105.96     14.93 o 
   3 -12   1       32.80       22.68      8.61 o 
   4 -12   1       18.56        6.32      7.75 o 
   5 -12   1        0.59        5.74      8.04 o 
  -1 -11   1        5.33        0.57      7.18 o 
   0 -11   1        3.46        4.59      6.89 o 
   1 -11   1        5.12        7.75      7.18 o 
   2 -11   1        0.37      -10.62      5.74 o 
   3 -11   1        3.80       -2.90      5.46 o 
   4 -11   1       11.34       12.06      8.04 o 
   5 -11   1      295.62      307.82     21.25 o 
   6 -11   1       96.90      114.57     18.09 o 
   7 -11   1      228.39      255.28     24.69 o 
  -2 -10   1       18.11       12.92      8.04 o 
  -1 -10   1       49.18       61.45     11.20 o 
   0 -10   1        0.36        1.44      5.46 o 
   1 -10   1      490.96      559.37     31.30 o 
   2 -10   1      442.67      484.21     19.37 o 
   3 -10   1      367.95      374.96     16.34 o 
   4 -10   1      571.48      598.99     30.15 o 
   5 -10   1      989.18     1045.59     33.64 o 
   6 -10   1      787.63      823.83     43.93 o 
   7 -10   1      764.35      843.45     35.89 o 
  -3  -9   1      286.80      304.67     22.68 o 
  -2  -9   1      321.48      280.55     20.67 o 
  -1  -9   1      661.41      726.20     37.62 o 
   0  -9   1      238.83      247.81     17.80 o 
   1  -9   1     1848.73     1847.12     53.46 o 
   2  -9   1      511.07      550.38     20.17 o 
   3  -9   1      774.17      827.84     27.04 o 
   4  -9   1      856.72      914.19     37.47 o 
   5  -9   1     1300.20     1259.37     39.76 o 
   6  -9   1       19.72       19.10      9.05 o 
   7  -9   1      315.78      329.06     17.74 o 
   8  -9   1      175.80      146.63     13.94 o 
  -4  -8   1      179.38      160.52     16.37 o 
  -3  -8   1      385.52      410.62     25.84 o 
  -2  -8   1      633.39      638.05     34.17 o 
  -1  -8   1      559.88      589.52     31.01 o 
   0  -8   1       75.88       76.38      9.76 o 
   1  -8   1     1716.05     1674.47     48.02 o 
   2  -8   1      135.72      133.94      8.22 o 
   3  -8   1      261.63      285.97      8.67 o 
   4  -8   1        1.47        0.99      3.88 o 
   5  -8   1      630.78      640.34     21.19 o 
   6  -8   1       27.98       25.13      6.29 o 
   7  -8   1      167.77      146.35     12.71 o 
   8  -8   1        3.58       -7.07      5.76 o 
  -5  -7   1      161.89      160.23     16.08 o 
  -4  -7   1      579.82      614.21     33.88 o 
  -3  -7   1      241.36      240.06     17.52 o 
  -2  -7   1       23.14       26.70      6.89 o 
  -1  -7   1      259.62      288.01     17.80 o 
   0  -7   1       29.78       30.31      4.25 o 
   1  -7   1       33.73       31.87      4.16 o 
   2  -7   1       29.39       39.18      3.53 o 
   3  -7   1        1.19        2.01      3.16 o 
   4  -7   1      283.93      282.13     10.03 o 
   5  -7   1      175.74      176.53      8.38 o 
   6  -7   1      548.64      598.30     39.05 o 
   7  -7   1      203.01      208.80     21.11 o 
   8  -7   1      508.62      547.18     40.34 o 
   9  -7   1      299.29      289.81     17.62 o 
  -6  -6   1        1.35       -0.57      6.89 o 
  -5  -6   1        9.42        0.00      6.03 o 
  -4  -6   1      200.14      199.86     16.08 o 
  -3  -6   1       24.71       16.94      5.74 o 
  -2  -6   1      247.99      230.01     15.22 o 
  -1  -6   1       74.28       74.08      8.04 o 
   0  -6   1     1085.09     1118.10     32.77 o 
   1  -6   1     1880.89     1941.50     42.82 o 
   2  -6   1      483.37      432.93     11.74 o 
   3  -6   1     1484.61     1478.82     55.13 o 
   4  -6   1     3298.42     3396.82     72.57 o 
   5  -6   1     1204.34     1214.61     37.44 o 
   6  -6   1     1448.80     1441.48     44.04 o 
   7  -6   1      833.91      859.40     30.33 o 
   8  -6   1     1233.06     1185.07     39.77 o 
   9  -6   1      257.25      223.28     19.10 o 
  -7  -5   1        2.09       -2.58      7.75 o 
  -6  -5   1      206.31      189.23     17.23 o 
  -5  -5   1        0.42       -0.57      4.88 o 
  -4  -5   1      239.41      218.81     16.08 o 
  -3  -5   1      600.85      561.38     29.00 o 
  -2  -5   1     2955.04     2874.37    117.44 o 
  -1  -5   1      199.84      184.06      8.32 o 
   0  -5   1     3882.34     3813.36     81.19 o 
   1  -5   1     7564.19     7905.41    143.01 o 
   2  -5   1     3768.32     3934.98    102.46 o 
   3  -5   1     2232.94     2187.90     56.95 o 
   4  -5   1     6594.05     6853.33    140.42 o 
   5  -5   1     1282.85     1253.80     29.64 o 
   6  -5   1      523.37      506.14     19.68 o 
   7  -5   1      392.84      376.14     17.35 o 
   8  -5   1      638.26      645.37     25.66 o 
   9  -5   1       40.52       29.43      8.09 o 
  -7  -4   1      321.53      324.48     23.55 o 
  -6  -4   1      453.48      451.97     27.57 o 
  -5  -4   1      587.01      629.72     33.02 o 
  -4  -4   1     3133.85     3197.99    131.80 o 
  -3  -4   1     1381.90     1337.54     58.29 o 
  -2  -4   1     3888.67     3644.50    146.45 o 
  -1  -4   1     4309.95     4360.23    113.29 o 
   0  -4   1     8175.55     8141.31    171.72 o 
   1  -4   1     5032.08     4888.26    125.80 o 
   2  -4   1      964.38      911.13     34.17 o 
   3  -4   1     1771.97     1792.26     65.33 o 
   4  -4   1      702.23      701.96     17.08 o 
   5  -4   1      616.45      637.08     27.71 o 
   6  -4   1      213.37      211.46     11.57 o 
   7  -4   1        4.89        5.58      4.97 o 
   8  -4   1       25.34       25.14      6.80 o 
   9  -4   1       54.43       43.69     11.77 o 
  -8  -3   1      307.13      334.24     24.69 o 
  -7  -3   1      568.11      605.60     34.46 o 
  -6  -3   1      907.83      962.24     46.81 o 
  -5  -3   1      272.08      275.66     18.09 o 
  -4  -3   1     3856.55     4064.82    115.72 o 
  -3  -3   1      712.75      721.42     17.71 o 
  -2  -3   1     2805.47     2657.85     72.04 o 
  -1  -3   1      413.28      403.14     10.01 o 
   0  -3   1      111.86      106.64      8.76 o 
   1  -3   1     4760.31     5165.31    143.14 o 
   2  -3   1      123.24      156.68      6.17 o 
   3  -3   1       52.72       87.29      7.75 o 
   4  -3   1      401.06      383.80     14.20 o 
   5  -3   1      198.67      188.97      7.47 o 
   6  -3   1      492.69      497.20     18.98 o 
   7  -3   1      867.83      812.95     28.11 o 
   8  -3   1      268.61      259.19     14.62 o 
   9  -3   1      662.94      563.72     23.95 o 
  -8  -2   1      514.13      558.22     33.02 o 
  -7  -2   1      185.72      199.28     16.94 o 
  -6  -2   1      309.72      302.93     13.47 o 
  -5  -2   1       55.69       61.47      4.85 o 
  -4  -2   1      940.34      954.06     23.20 o 
  -3  -2   1      246.39      271.98      8.04 o 
  -2  -2   1      380.68      383.95     16.37 o 
  -1  -2   1       86.86       92.82      3.96 o 
   0  -2   1        0.10        0.57      1.15 o 
   1  -2   1     5670.03     6050.45    242.64 o 
   2  -2   1        0.91       13.50      2.87 o 
   3  -2   1     3319.86     3235.32    120.03 o 
   4  -2   1     4128.81     4247.56     92.78 o 
   5  -2   1     2401.50     2389.06     54.40 o 
   6  -2   1      944.03      888.98     28.82 o 
   7  -2   1     2767.41     2702.14     76.04 o 
   8  -2   1      971.83      852.82     30.15 o 
   9  -2   1      361.89      296.63     23.26 o 
  -8  -1   1        4.57        6.89      7.18 o 
  -7  -1   1        9.27       13.41      4.77 o 
  -6  -1   1        1.87        2.26      3.03 o 
  -5  -1   1        2.86        0.57      2.44 o 
  -4  -1   1      137.67      124.45      6.70 o 
  -3  -1   1     1519.11     1438.13     40.31 o 
   0  -1   1     2809.31     2919.16    105.38 o 
   1  -1   1     8990.05     9249.95    332.23 o 
   2  -1   1     6900.93     7409.90    267.34 o 
   3  -1   1    13007.46    13775.51    350.56 o 
   4  -1   1     5602.36     5518.66    119.78 o 
   5  -1   1     3701.80     3663.32     81.51 o 
   6  -1   1     1177.29     1143.73     35.23 o 
   7  -1   1     2297.33     2106.10     60.61 o 
   8  -1   1      478.91      408.04     26.13 o 
  -9   0   1       96.41      124.05     16.37 o 
  -8   0   1      248.74      249.82     19.53 o 
  -7   0   1      440.09      448.59     14.75 o 
  -6   0   1      305.26      288.21     10.38 o 
  -5   0   1     1101.17     1106.18     27.05 o 
  -4   0   1     4876.23     4923.81    106.89 o 
  -3   0   1     1688.78     1549.09     34.87 o 
  -2   0   1     3495.99     3556.64    129.79 o 
  -1   0   1    29319.57    28714.97   1027.42 o 
   0   0   1     7455.23     8168.83    292.61 o 
   1   0   1     7414.09     8021.81    288.01 o 
   2   0   1     3332.41     3314.28    121.46 o 
   3   0   1     4669.28     4872.92    130.90 o 
   4   0   1     1669.52     1686.91     48.26 o 
   5   0   1     2102.26     2189.79     72.65 o 
   6   0   1        7.56       -0.58      3.64 o 
   7   0   1      578.34      553.05     30.15 o 
   8   0   1       60.61       38.48     10.91 o 
  -9   1   1      250.27      246.37     20.96 o 
  -8   1   1      123.12      105.09     10.53 o 
  -7   1   1     1116.96     1090.48     28.45 o 
  -6   1   1      583.48      564.31     16.36 o 
  -5   1   1      216.56      174.10      7.12 o 
  -4   1   1     7424.77     7647.36    164.69 o 
  -3   1   1      552.47      559.46     14.03 o 
  -2   1   1       24.60       26.38      2.53 o 
  -1   1   1     3129.12     3243.93    117.44 o 
   2   1   1      485.46      533.37     13.06 o 
   3   1   1      915.72      955.25     22.66 o 
   4   1   1       94.28       86.45      4.83 o 
   5   1   1      699.87      657.08     17.87 o 
   6   1   1      106.83       99.68     11.06 o 
   7   1   1        6.16        7.18      7.47 o 
  -9   2   1      769.14      753.71     30.44 o 
  -8   2   1      424.81      426.49     19.07 o 
  -7   2   1      511.67      542.13     16.67 o 
  -6   2   1      218.40      217.78      8.75 o 
  -5   2   1       97.87       95.98      5.40 o 
  -4   2   1     1542.02     1728.99     39.70 o 
  -3   2   1        2.02        1.91      1.21 o 
  -2   2   1     1180.47     1235.89     33.50 o 
  -1   2   1     5331.38     5652.25    203.59 o 
   1   2   1       46.94       59.14      4.02 o 
   2   2   1       88.17       62.52      9.19 o 
   3   2   1      443.64      422.58     11.43 o 
   4   2   1     1789.05     1766.01     50.96 o 
   5   2   1       56.96       45.34      7.32 o 
   6   2   1     1440.40     1432.00     44.17 o 
  -9   3   1        4.04        6.89      6.70 o 
  -8   3   1      165.98      171.07     12.16 o 
  -7   3   1       12.38        9.60      3.27 o 
  -6   3   1       24.69       26.43      3.75 o 
  -5   3   1     2092.29     2301.99     52.69 o 
  -4   3   1      587.04      637.69     13.70 o 
  -3   3   1      150.41      147.36      4.58 o 
  -2   3   1     4148.09     4047.21     83.20 o 
  -1   3   1     2618.83     2912.96     78.44 o 
   0   3   1     1667.41     1489.38     41.30 o 
   1   3   1     3527.27     3218.31     90.60 o 
   2   3   1     4388.75     4115.80    111.06 o 
   3   3   1     3234.61     3131.99     86.27 o 
   4   3   1     1880.50     1879.11     80.11 o 
   5   3   1      447.62      470.93     26.42 o 
   6   3   1     1573.34     1711.41     76.67 o 
  -9   4   1        0.78       -3.03      9.05 o 
  -8   4   1      760.02      787.35     28.80 o 
  -7   4   1      148.25      150.98     15.08 o 
  -6   4   1      650.17      684.51     19.32 o 
  -5   4   1     1652.96     1680.29     39.77 o 
  -4   4   1     2457.32     2362.54     44.90 o 
  -3   4   1     2920.84     3003.15     63.58 o 
  -2   4   1     5996.97     6264.84    120.28 o 
  -1   4   1     8122.04     8512.91    225.97 o 
   0   4   1     5652.30     5550.39    168.99 o 
   1   4   1     2030.36     1842.01     51.49 o 
   2   4   1     1820.53     1723.54     48.96 o 
   3   4   1     2215.50     2177.11     61.73 o 
   4   4   1      559.09      597.85     31.30 o 
   5   4   1      152.84      154.77     14.93 o 
   6   4   1      150.07      161.67     16.37 o 
  -9   5   1      305.11      274.61     16.65 o 
  -8   5   1     1428.73     1436.83     45.87 o 
  -7   5   1      361.90      388.80     17.63 o 
  -6   5   1     2224.71     2292.44     53.80 o 
  -5   5   1     3125.81     3333.80     75.09 o 
  -4   5   1     4839.60     4884.89    101.85 o 
  -3   5   1      207.65      212.08      7.31 o 
  -2   5   1     5386.33     5859.52    124.12 o 
  -1   5   1     1043.38     1010.03     29.27 o 
   0   5   1     1483.23     1496.31     45.08 o 
   1   5   1      117.64      109.23      6.58 o 
   2   5   1      702.33      734.24     35.61 o 
   3   5   1      106.90      111.41     11.49 o 
   4   5   1       18.94       10.34      6.32 o 
   5   5   1      115.93      115.72     14.64 o 
   6   5   1       26.53       14.93      8.61 o 
  -9   6   1      683.40      651.21     27.08 o 
  -8   6   1     1269.76     1251.48     52.40 o 
  -7   6   1      158.59      157.10     17.95 o 
  -6   6   1     1733.46     1830.05     44.25 o 
  -5   6   1      470.60      459.24     41.81 o 
  -4   6   1     1612.49     1599.19     36.13 o 
  -3   6   1       33.35       47.95      5.84 o 
  -2   6   1      308.21      370.25     23.55 o 
  -1   6   1       17.95        6.89      4.02 o 
   0   6   1      137.20      150.75     11.49 o 
   1   6   1      303.23      304.09     18.66 o 
   2   6   1      152.47      145.58     12.63 o 
   3   6   1       51.66       55.42      9.76 o 
   4   6   1      332.12      317.01     22.11 o 
   5   6   1      476.74      515.15     31.59 o 
  -9   7   1       55.02       49.93      9.36 o 
  -8   7   1      159.82      157.97     13.41 o 
  -7   7   1        4.81        8.97      5.35 o 
  -6   7   1       64.52       65.80      6.21 o 
  -5   7   1      327.42      305.39     14.58 o 
  -4   7   1      178.62      172.14      7.74 o 
  -3   7   1       86.22       82.06      5.63 o 
  -2   7   1      443.91      429.03     20.67 o 
  -1   7   1     1570.81     1527.35     66.62 o 
   0   7   1      221.54      244.08     16.65 o 
   1   7   1     1656.19     1593.39     70.06 o 
   2   7   1     1177.86     1107.82     52.55 o 
   3   7   1      837.00      909.40     45.66 o 
   4   7   1      583.36      607.61     35.03 o 
  -9   8   1        2.61        4.12      7.32 o 
  -8   8   1        2.50       -5.31      6.09 o 
  -7   8   1      184.96      200.54     13.27 o 
  -6   8   1       24.82       37.16      9.05 o 
  -5   8   1      304.31      311.84     10.17 o 
  -4   8   1      437.81      463.24     17.08 o 
  -3   8   1     1050.60     1109.83     51.11 o 
  -2   8   1     1891.55     1811.05     78.39 o 
  -1   8   1     2666.06     2671.64    112.28 o 
   0   8   1      408.10      394.54     23.83 o 
   1   8   1     1977.78     1943.14     85.28 o 
   2   8   1     1301.25     1301.08     61.45 o 
   3   8   1      473.78      482.12     29.86 o 
   4   8   1      338.74      333.67     25.27 o 
  -8   9   1      174.51      183.13     14.69 o 
  -7   9   1      570.01      600.61     24.80 o 
  -6   9   1      858.33      916.08     31.94 o 
  -5   9   1     2185.95     2322.84     66.48 o 
  -3   9   1     1005.96     1031.15     49.39 o 
  -2   9   1     1424.90     1336.11     61.16 o 
  -1   9   1     1639.58     1595.12     72.07 o 
   0   9   1      256.89      269.92     20.10 o 
   1   9   1      562.25      573.15     33.02 o 
   2   9   1      162.07      142.43     15.79 o 
  -8  10   1      114.94      149.85     20.82 o 
  -7  10   1      329.15      407.78     28.71 o 
  -3  10   1      130.43      160.23     15.51 o 
  -2  10   1      185.52      199.28     16.94 o 
  -1  10   1       56.38       66.04     11.77 o 
   0  10   1        9.09        2.58      6.60 o 
   1  10   1       81.68       57.14     11.77 o 
  -5  11   1        0.06        1.44     10.05 o 
  -4  11   1        0.01        2.58      7.75 o 
  -3  11   1        0.04        0.86      6.60 o 
  -2  11   1        6.64        9.48      7.75 o 
  -1  11   1       24.42       15.51      8.33 o 
   0  11   1       72.15       62.31     12.92 o 
  -4  12   1      147.48       22.68     10.91 o 
  -3  12   1      211.02      206.46     19.81 o 
   0 -12   2       55.48       59.44     12.06 o 
   1 -12   2       48.15       56.28     11.49 o 
   2 -12   2        3.09        1.56      4.86 o 
   3 -12   2       17.48       21.82      8.33 o 
   4 -12   2        0.44       -7.18      6.32 o 
   5 -12   2        0.68        4.31      8.04 o 
  -1 -11   2        0.07       -4.88      6.03 o 
   0 -11   2       13.31        6.60      6.89 o 
   1 -11   2       10.64       15.58      5.35 o 
   2 -11   2       27.71       31.52      6.58 o 
   3 -11   2        2.13      -12.63      6.32 o 
   4 -11   2      181.60      169.13     16.08 o 
   5 -11   2      247.03      255.49     14.49 o 
   6 -11   2       82.40       83.85     15.51 o 
  -3 -10   2        1.80       -7.47      6.60 o 
  -2 -10   2      198.78      188.66     17.23 o 
  -1 -10   2       25.80       15.51      7.47 o 
   0 -10   2      228.65      263.32     19.24 o 
   1 -10   2      655.04      675.69     24.23 o 
   2 -10   2      755.03      726.17     25.23 o 
   3 -10   2      158.39      172.58     15.51 o 
   4 -10   2      823.03      843.42     40.34 o 
   5 -10   2      584.69      616.31     72.94 o 
   6 -10   2      708.31      657.86     37.90 o 
   7 -10   2      168.85      172.52     14.26 o 
  -4  -9   2      174.27      185.50     17.80 o 
  -3  -9   2      444.75      417.80     26.70 o 
  -2  -9   2      443.14      463.75     27.57 o 
  -1  -9   2      285.52      352.62     22.11 o 
   0  -9   2      744.20      742.80     25.16 o 
   1  -9   2      548.06      582.28     20.89 o 
   2  -9   2      437.32      472.56     17.74 o 
   3  -9   2      136.20      157.93     13.78 o 
   4  -9   2      800.65      822.40     36.47 o 
   5  -9   2        0.68        3.69      4.54 o 
   6  -9   2       57.60       67.18     14.50 o 
   7  -9   2        9.13       13.67      7.75 o 
   8  -9   2       69.94       60.17     10.18 o 
  -5  -8   2      215.08      214.21     19.24 o 
  -4  -8   2      247.80      255.85     19.81 o 
  -3  -8   2      751.11      702.94     37.04 o 
  -2  -8   2      841.40      806.60     39.91 o 
  -1  -8   2      149.07      147.88     12.63 o 
   0  -8   2      438.57      459.22     17.66 o 
   1  -8   2      610.70      606.10     20.57 o 
   2  -8   2       46.61       44.25      4.97 o 
   3  -8   2       41.87       40.38      4.07 o 
   4  -8   2      115.22      104.24     10.62 o 
   5  -8   2        3.19       -3.02      5.60 o 
   6  -8   2      167.34      152.19     11.73 o 
   7  -8   2      129.66      117.30     11.05 o 
   8  -8   2       86.61       79.83     10.42 o 
  -6  -7   2      236.21      212.20     19.53 o 
  -5  -7   2      143.18      137.26     14.64 o 
  -4  -7   2      210.01      215.65     17.23 o 
  -3  -7   2        2.75        5.74      4.88 o 
  -2  -7   2       11.53       13.78      5.17 o 
  -1  -7   2       92.73       84.21      6.50 o 
   0  -7   2        7.03       10.13      2.31 o 
   1  -7   2       40.64       51.16      5.83 o 
   2  -7   2      440.37      477.77     13.06 o 
   3  -7   2      292.26      302.73     11.77 o 
   4  -7   2      121.55      108.61      7.77 o 
   5  -7   2     2437.69     2489.42     55.42 o 
   6  -7   2       50.96       61.45      8.09 o 
   7  -7   2     1062.29     1041.96     50.54 o 
   8  -7   2      666.70      653.35     26.47 o 
  -6  -6   2        0.06       -6.32      6.03 o 
  -5  -6   2        8.95       11.49      6.32 o 
  -4  -6   2      113.92       95.33     11.77 o 
  -3  -6   2       32.00       32.16      7.18 o 
  -2  -6   2      114.52       93.61      9.48 o 
  -1  -6   2      325.47      342.77     10.18 o 
   0  -6   2     1165.62     1163.67     27.22 o 
   1  -6   2      349.03      339.21      9.51 o 
   2  -6   2      301.94      309.50      8.09 o 
   3  -6   2     2045.72     2055.42     74.95 o 
   4  -6   2     1256.09     1280.75     35.97 o 
   5  -6   2     3246.47     3176.31     68.99 o 
   6  -6   2      392.17      388.83     21.82 o 
   7  -6   2     1429.17     1338.47     63.32 o 
   8  -6   2      635.23      620.61     25.36 o 
  -7  -5   2      160.72      158.51     17.23 o 
  -6  -5   2      156.39      165.69     15.79 o 
  -5  -5   2        1.52        1.15      4.88 o 
  -4  -5   2      552.21      558.51     29.58 o 
  -3  -5   2     2307.69     2274.23     95.05 o 
  -2  -5   2       99.84       76.84      4.30 o 
  -1  -5   2     2430.10     2409.51     52.34 o 
   0  -5   2     4056.76     3844.01     82.03 o 
   1  -5   2     1969.24     2016.51     43.82 o 
   2  -5   2     4207.28     4318.78    109.44 o 
   3  -5   2     2715.15     2667.60     68.84 o 
   4  -5   2     1911.09     1913.37     50.96 o 
   5  -5   2      949.23      906.97     22.78 o 
   6  -5   2      214.58      225.58     12.27 o 
   7  -5   2      626.46      608.56     23.45 o 
   8  -5   2      258.45      246.42     14.87 o 
  -7  -4   2      547.48      601.00     34.75 o 
  -6  -4   2      298.19      313.28     21.54 o 
  -5  -4   2      753.79      774.16     38.48 o 
  -4  -4   2      555.82      561.66     29.00 o 
  -3  -4   2     4341.83     4422.23    119.54 o 
  -2  -4   2       21.29       14.09      3.32 o 
  -1  -4   2     1929.73     1824.14     39.90 o 
   0  -4   2     3311.02     3168.09     82.91 o 
   1  -4   2      849.08      756.77     17.33 o 
   2  -4   2      150.93      141.35      6.54 o 
   3  -4   2      807.11      807.45     24.26 o 
   4  -4   2      663.01      680.54     30.73 o 
   5  -4   2      555.17      558.71     25.84 o 
   6  -4   2       49.78       37.62      5.78 o 
   7  -4   2        5.92       -0.13      4.33 o 
   8  -4   2       27.23       17.18      6.46 o 
  -8  -3   2      209.79      227.71     20.10 o 
  -7  -3   2      727.23      790.24     41.35 o 
  -6  -3   2      219.00      222.83     16.94 o 
  -5  -3   2      847.78      934.68     29.77 o 
  -4  -3   2      128.72      134.28      5.93 o 
  -3  -3   2     1421.75     1377.62     47.24 o 
  -2  -3   2     1347.04     1500.81     33.11 o 
  -1  -3   2     2994.59     2952.11    137.40 o 
   0  -3   2      267.49      253.84     11.77 o 
   1  -3   2      265.52      267.22      9.11 o 
   2  -3   2      262.03      282.21     10.13 o 
   3  -3   2       59.90       47.09      6.32 o 
   4  -3   2      363.87      359.80     18.95 o 
   5  -3   2      361.92      362.50     14.72 o 
   6  -3   2      453.20      436.21     17.56 o 
   7  -3   2      466.56      410.77     17.97 o 
   8  -3   2      568.61      537.84     22.51 o 
  -8  -2   2      167.39      180.62     17.23 o 
  -7  -2   2        4.16        6.89      6.32 o 
  -6  -2   2        0.48        1.95      3.03 o 
  -5  -2   2       11.91        9.58      3.23 o 
  -4  -2   2      653.09      644.28     20.31 o 
  -3  -2   2     1222.26     1295.63     36.41 o 
  -2  -2   2       90.85       87.74      4.13 o 
  -1  -2   2       13.23       15.51      2.30 o 
   0  -2   2     6234.63     6165.34    152.25 o 
   1  -2   2     6197.07     6295.01    160.81 o 
   2  -2   2      166.69      158.57     10.34 o 
   3  -2   2     3454.84     3487.43    129.50 o 
   4  -2   2     1080.48     1074.54     31.68 o 
   5  -2   2      617.80      600.19     21.25 o 
   6  -2   2     1388.24     1362.95     41.22 o 
   7  -2   2      955.39      873.65     29.85 o 
   8  -2   2      677.66      573.15     32.74 o 
  -9  -1   2       27.81       29.00     10.05 o 
  -8  -1   2       37.93       31.30      8.61 o 
  -7  -1   2       62.91       71.42      6.92 o 
  -6  -1   2      273.16      263.31      9.89 o 
  -5  -1   2       12.25        5.71      2.51 o 
  -4  -1   2     1757.48     1779.36     40.49 o 
  -3  -1   2     1427.03     1426.76     32.32 o 
  -2  -1   2     2057.34     1896.05     70.93 o 
  -1  -1   2      790.03      778.18     30.44 o 
   0  -1   2     7092.49     6850.53    246.95 o 
   1  -1   2    10185.97    10285.67    261.22 o 
   2  -1   2     4419.61     4315.69    134.53 o 
   3  -1   2     4611.00     4687.72    172.29 o 
   4  -1   2     1785.67     1820.23     41.86 o 
   5  -1   2      672.35      669.65     22.34 o 
   6  -1   2     1672.70     1668.05     69.20 o 
   7  -1   2      348.72      313.85     21.82 o 
   8  -1   2      338.18      328.50     23.83 o 
  -9   0   2      139.84      121.46     16.08 o 
  -8   0   2      831.73      837.10     24.03 o 
  -7   0   2      197.02      194.24      9.04 o 
  -6   0   2      676.64      651.12     18.29 o 
  -5   0   2     1024.18     1021.51     25.40 o 
  -4   0   2     4265.56     4371.25     95.42 o 
  -3   0   2      249.71      248.08      9.68 o 
  -2   0   2     1062.18     1062.03     28.93 o 
  -1   0   2     3015.51     3139.98    114.57 o 
   0   0   2     8462.13     8857.13    317.87 o 
   1   0   2     6117.00     6207.53    350.75 o 
   2   0   2      293.71      256.14     13.50 o 
   3   0   2     1157.18     1210.90     35.11 o 
   4   0   2      667.90      651.13     21.32 o 
   5   0   2      150.32      132.71      8.26 o 
   6   0   2      289.32      277.67     19.53 o 
   7   0   2        0.30      -12.06      6.03 o 
   8   0   2       20.49        9.76      9.48 o 
  -9   1   2      141.07      113.02     11.57 o 
  -8   1   2     1016.31      995.36     27.86 o 
  -7   1   2      544.27      545.95     16.96 o 
  -6   1   2      909.95      930.68     24.20 o 
  -5   1   2     1697.51     1739.04     40.58 o 
  -4   1   2      569.30      584.54     15.41 o 
  -3   1   2      541.27      547.11     13.87 o 
  -2   1   2     2630.93     2587.77     67.61 o 
  -1   1   2       28.55       27.25      3.02 o 
   0   1   2        7.97       10.94      1.59 o 
   1   1   2     1126.30     1100.35     29.64 o 
   2   1   2        9.05       14.46      2.58 o 
   3   1   2      295.67      291.93      8.86 o 
   4   1   2       81.21       80.94      4.91 o 
   5   1   2      354.69      363.95     14.92 o 
   6   1   2        7.29        8.33      7.18 o 
   7   1   2      465.98      441.92     26.99 o 
  -9   2   2      284.19      253.65     34.17 o 
  -8   2   2      679.38      688.16     20.82 o 
  -7   2   2        0.87        3.65      3.08 o 
  -6   2   2       34.75       34.53      4.13 o 
  -5   2   2      194.12      197.70      7.77 o 
  -4   2   2        3.00        3.39      1.76 o 
  -3   2   2      249.22      248.80      7.67 o 
  -2   2   2     1967.29     1979.24     52.49 o 
  -1   2   2      474.34      430.28     10.75 o 
   0   2   2     1719.01     1664.64     46.10 o 
   1   2   2        1.59        8.24      4.59 o 
   2   2   2     3203.40     3211.80     87.51 o 
   3   2   2     2264.96     2290.26     64.05 o 
   4   2   2      342.28      346.57     14.11 o 
   5   2   2     1956.36     1994.90     58.19 o 
   6   2   2      556.24      598.42     31.59 o 
  -9   3   2      231.41      208.81     14.88 o 
  -8   3   2       86.45       85.01      7.16 o 
  -7   3   2       90.27       99.06      6.88 o 
  -6   3   2      154.36      161.66      7.67 o 
  -5   3   2      397.43      422.21     12.81 o 
  -4   3   2      826.71      867.49     27.68 o 
  -3   3   2      687.16      575.96     18.07 o 
  -2   3   2      347.97      303.25     10.46 o 
  -1   3   2     4456.60     4469.63    119.45 o 
   0   3   2     7926.90     7716.61    204.86 o 
   1   3   2     1981.38     1928.52     53.78 o 
   2   3   2     4157.42     4087.00    110.98 o 
   3   3   2     3931.06     3907.46    107.16 o 
   4   3   2      412.61      394.67     15.73 o 
   5   3   2     1427.91     1484.56     66.62 o 
   6   3   2      661.26      755.78     39.63 o 
  -9   4   2      397.20      415.10     20.28 o 
  -8   4   2      148.35      146.60     12.16 o 
  -7   4   2      241.03      258.41     11.51 o 
  -6   4   2      487.68      511.81     15.67 o 
  -5   4   2     2600.16     2622.54     52.17 o 
  -4   4   2      503.77      473.26     13.10 o 
  -3   4   2     4604.29     4473.73    128.64 o 
  -2   4   2     2759.16     2747.47     78.52 o 
  -1   4   2     7480.92     7654.09    203.36 o 
   0   4   2      917.37      900.43     27.15 o 
   1   4   2      604.61      575.71     18.85 o 
   2   4   2     1644.36     1628.11     47.15 o 
   3   4   2     1333.49     1344.48     40.49 o 
   4   4   2       36.84       36.18      8.04 o 
   5   4   2      110.62      112.28     14.64 o 
   6   4   2       27.15       30.15      9.76 o 
  -9   5   2      723.28      747.43     29.48 o 
  -8   5   2      449.44      441.56     20.18 o 
  -7   5   2      469.72      492.80     15.99 o 
  -6   5   2     1389.42     1478.61     36.62 o 
  -5   5   2     2384.82     2484.66     57.24 o 
  -4   5   2      298.97      260.99     18.32 o 
  -3   5   2     3276.95     3229.61    126.63 o 
  -2   5   2      703.08      703.85     29.00 o 
  -1   5   2     1293.46     1237.62     53.70 o 
   0   5   2      720.82      763.74     24.10 o 
   1   5   2      672.71      641.25     21.16 o 
   2   5   2       53.04       64.61      9.76 o 
   3   5   2       73.61       81.26     10.91 o 
   4   5   2        2.50       -1.44      6.03 o 
   5   5   2       44.23       49.39     10.91 o 
  -9   6   2      622.50      621.32     26.34 o 
  -8   6   2      206.93      233.03     14.47 o 
  -7   6   2       55.10       68.41      6.33 o 
  -6   6   2      329.92      342.97     16.49 o 
  -5   6   2      572.58      598.53     17.67 o 
  -4   6   2        0.63        0.26      2.69 o 
  -3   6   2        8.79       10.79      2.76 o 
  -2   6   2       59.84       63.90      5.44 o 
  -1   6   2      118.35      107.68     10.05 o 
   0   6   2      330.85      324.77     19.53 o 
   1   6   2       61.65       72.65      9.76 o 
   2   6   2      428.11      422.40     24.69 o 
   3   6   2      247.35      261.31     18.95 o 
   4   6   2      459.77      495.33     30.15 o 
   5   6   2      556.50      584.35     35.32 o 
  -9   7   2       12.28       18.88      7.64 o 
  -8   7   2        2.27       -0.55      5.47 o 
  -7   7   2        0.99        1.81      4.66 o 
  -6   7   2       68.95       66.17      7.14 o 
  -5   7   2       69.64       76.30     12.81 o 
  -4   7   2       93.13      108.96      8.02 o 
  -3   7   2      272.35      194.97     14.64 o 
  -2   7   2     1398.83     1455.27     64.03 o 
  -1   7   2       28.88       32.74      7.47 o 
   0   7   2     1097.30     1074.80     50.25 o 
   1   7   2      269.12      312.42     20.96 o 
   2   7   2     1072.79     1044.36     50.54 o 
   3   7   2      552.03      557.07     32.45 o 
   4   7   2      320.43      356.93     25.56 o 
  -9   8   2       38.24       50.66     20.82 o 
  -8   8   2      111.78      121.96     11.97 o 
  -7   8   2       62.53       68.63      9.03 o 
  -6   8   2      311.43      338.10     25.89 o 
  -5   8   2      283.88      289.08     21.17 o 
  -4   8   2      597.28      683.13     32.74 o 
  -3   8   2     1049.42      997.85     47.38 o 
  -2   8   2     2171.69     2061.16     89.02 o 
  -1   8   2      234.45      292.32     20.10 o 
   0   8   2     1122.75     1150.90     54.85 o 
   1   8   2      866.50      835.61     43.36 o 
   2   8   2      682.93      735.10     40.20 o 
   3   8   2      215.89      255.85     21.25 o 
  -8   9   2      280.49      284.64     17.54 o 
  -7   9   2      212.65      236.70     15.40 o 
  -6   9   2      779.70      831.57     29.73 o 
  -5   9   2      771.52      358.08     26.70 o 
  -4   9   2       62.59        6.03      7.47 o 
  -3   9   2      333.50      364.97     23.55 o 
  -2   9   2      843.31      836.18     42.50 o 
  -1   9   2       59.18       59.73     11.20 o 
   0   9   2      151.60      143.86     15.22 o 
   1   9   2       57.45       72.36     12.63 o 
   2   9   2       44.35       37.33     10.34 o 
  -7  10   2       78.37       91.78     12.78 o 
  -6  10   2      192.05      173.15     19.53 o 
  -5  10   2       89.17       33.88     11.20 o 
  -4  10   2       11.58       -5.74      7.47 o 
  -3  10   2        3.46        0.86      6.60 o 
  -2  10   2       32.50       36.47     10.05 o 
  -1  10   2       20.04        1.15      6.89 o 
   0  10   2        6.92        6.03      7.47 o 
   1  10   2        1.22        1.72      7.18 o 
  -5  11   2       40.41        6.32     10.34 o 
  -4  11   2        9.66        9.48      9.19 o 
  -3  11   2       56.48       53.12     11.49 o 
  -2  11   2       70.96       58.58     12.06 o 
  -1  11   2      131.53      134.96     17.52 o 
   0 -12   3       52.11       64.03     12.06 o 
   1 -12   3        6.58        5.20      4.97 o 
   2 -12   3       10.33        4.02      8.04 o 
   3 -12   3       12.21        4.59      8.04 o 
   4 -12   3        0.04      -10.62      7.18 o 
   5 -12   3       15.96        2.01      8.61 o 
  -2 -11   3       26.82       10.62      7.47 o 
  -1 -11   3       18.24       15.51      7.75 o 
   0 -11   3       17.22       13.35      7.04 o 
   1 -11   3      211.19      240.75     13.59 o 
   2 -11   3        2.98       -8.90      6.60 o 
   3 -11   3      370.22      400.57     24.41 o 
   4 -11   3      254.29      234.60     19.24 o 
   5 -11   3      387.13      422.22     32.59 o 
   6 -11   3      114.01      165.11     20.67 o 
  -3 -10   3      185.64      190.67     17.52 o 
  -2 -10   3      271.68      281.98     20.96 o 
  -1 -10   3      190.72      209.04     16.94 o 
   0 -10   3      525.07      561.11     33.17 o 
   1 -10   3     1526.12     1524.67     45.55 o 
   2 -10   3      159.44      178.61     15.79 o 
   3 -10   3      560.24      584.92     29.58 o 
   4 -10   3      568.09      629.43     31.30 o 
   5 -10   3      582.12      630.33     37.76 o 
   6 -10   3      225.80      232.59     21.54 o 
   7 -10   3       49.42       54.87      9.43 o 
  -4  -9   3      231.69      241.21     19.81 o 
  -3  -9   3      840.90      855.13     43.65 o 
  -2  -9   3      390.56      402.58     24.41 o 
  -1  -9   3      508.50      560.48     20.79 o 
   0  -9   3      498.17      496.84     18.77 o 
   1  -9   3      983.69     1025.49     32.01 o 
   2  -9   3       76.71       98.21     10.91 o 
   3  -9   3      444.36      511.70     25.84 o 
   4  -9   3      130.74      126.92     12.63 o 
   5  -9   3       35.10       36.55     10.34 o 
   6  -9   3       17.90       18.47      7.75 o 
   7  -9   3      102.61      118.36     11.85 o 
  -5  -8   3      564.24      582.05     33.88 o 
  -4  -8   3      282.86      279.68     20.39 o 
  -3  -8   3     1219.88     1180.47     55.13 o 
  -2  -8   3      369.30      379.04     22.40 o 
  -1  -8   3      157.17      184.04      9.85 o 
   0  -8   3      241.95      273.73     11.97 o 
   1  -8   3      207.31      228.07     10.35 o 
   2  -8   3        1.27        6.67      2.40 o 
   3  -8   3       73.37       76.66      9.48 o 
   4  -8   3       40.08       34.75      7.18 o 
   5  -8   3      107.48       89.52      9.19 o 
   6  -8   3       85.75       84.13     11.06 o 
   7  -8   3      122.93      111.85     11.46 o 
   8  -8   3      224.86      198.40     29.58 o 
  -6  -7   3       33.88        5.46      7.18 o 
  -5  -7   3      131.88      125.48     13.78 o 
  -4  -7   3        0.90       -4.02      4.88 o 
  -3  -7   3       81.05       78.39     10.34 o 
  -2  -7   3       44.09       29.42      4.66 o 
  -1  -7   3        0.07       -0.14      2.44 o 
   0  -7   3       98.70       82.01      5.31 o 
   1  -7   3      493.73      459.83     15.83 o 
   2  -7   3       45.65       43.39      3.28 o 
   3  -7   3      104.84       80.98      8.90 o 
   4  -7   3     1344.63     1411.81     39.74 o 
   5  -7   3      165.44      176.24     10.01 o 
   6  -7   3      343.69      350.44     19.38 o 
   7  -7   3      617.36      577.78     59.15 o 
   8  -7   3      572.92      566.04     35.18 o 
  -7  -6   3        3.34       -3.73      7.47 o 
  -6  -6   3       44.54       42.50     10.34 o 
  -5  -6   3       25.71       11.49      6.60 o 
  -4  -6   3      224.05      212.49     16.08 o 
  -3  -6   3       36.27       29.29      6.89 o 
  -2  -6   3      412.52      399.74     11.66 o 
  -1  -6   3      817.45      776.54     19.35 o 
   0  -6   3      261.75      198.15     16.37 o 
   1  -6   3     1802.63     1695.47     32.76 o 
   2  -6   3       52.50       44.06      2.98 o 
   3  -6   3     1568.28     1570.81     42.81 o 
   4  -6   3     2319.51     2414.09     63.86 o 
   5  -6   3      326.34      315.10     13.50 o 
   6  -6   3      487.61      467.33     36.18 o 
   7  -6   3      506.63      491.02     20.90 o 
   8  -6   3      309.26      301.84     16.73 o 
  -7  -5   3      244.80      250.68     20.96 o 
  -6  -5   3      443.98      472.65     28.43 o 
  -5  -5   3      150.83      175.45     14.93 o 
  -4  -5   3     3597.35     3732.08    152.76 o 
  -3  -5   3      545.96      549.24     18.56 o 
  -2  -5   3     2132.43     2003.34     44.50 o 
  -1  -5   3     1247.90     1157.61     26.73 o 
   0  -5   3     2634.00     2377.61     63.41 o 
   1  -5   3     4165.25     4030.52     83.90 o 
   2  -5   3      283.90      261.31     10.30 o 
   3  -5   3      220.61      217.40      7.97 o 
   4  -5   3     1731.42     1757.59     47.52 o 
   5  -5   3        2.82        1.72      5.46 o 
   6  -5   3      277.19      258.91     13.40 o 
   7  -5   3      292.35      246.73     16.22 o 
   8  -5   3      106.05       82.82     10.44 o 
  -8  -4   3      623.18      736.54     41.35 o 
  -7  -4   3      547.54      609.33     35.03 o 
  -6  -4   3      353.29      354.34     22.97 o 
  -5  -4   3      932.29      940.42     44.80 o 
  -4  -4   3     3402.13     3487.46     96.19 o 
  -3  -4   3       18.87       16.93      3.38 o 
  -2  -4   3     2023.83     2004.61     44.01 o 
  -1  -4   3     1282.49     1203.80     33.32 o 
   0  -4   3       39.68       21.45      3.30 o 
   1  -4   3       33.85       49.01      3.19 o 
   2  -4   3      776.42      786.20     18.79 o 
   3  -4   3      227.05      200.15      9.31 o 
   4  -4   3      683.31      673.65     31.30 o 
   5  -4   3        9.56       16.37      6.60 o 
   6  -4   3        4.39        2.79      4.16 o 
   7  -4   3       67.61       50.84      9.33 o 
   8  -4   3       24.70       18.52      6.90 o 
  -8  -3   3      476.04      538.41     33.02 o 
  -7  -3   3      992.97     1030.87     50.83 o 
  -6  -3   3       89.77      101.65     12.92 o 
  -5  -3   3      204.01      183.20     14.07 o 
  -4  -3   3      725.23      719.02     22.28 o 
  -3  -3   3      570.97      626.36     18.85 o 
  -2  -3   3      210.77      183.70      7.30 o 
  -1  -3   3      225.24      216.73      6.39 o 
   0  -3   3      205.37      246.88      8.70 o 
   1  -3   3        4.23        5.46      2.58 o 
   2  -3   3      141.48      142.89      6.99 o 
   3  -3   3     1160.79     1195.30     34.71 o 
   4  -3   3       55.36       60.88      8.61 o 
   5  -3   3      394.09      351.47     20.67 o 
   6  -3   3      275.92      277.80     26.70 o 
   7  -3   3      461.77      416.66     18.48 o 
   8  -3   3      256.00      215.10     14.11 o 
  -8  -2   3        8.58        6.60      7.18 o 
  -7  -2   3        5.28       -1.72      4.88 o 
  -6  -2   3       44.20       35.20      5.08 o 
  -5  -2   3      164.56      162.88      9.76 o 
  -4  -2   3      165.96      166.98      6.45 o 
  -3  -2   3      743.26      651.38     13.44 o 
  -2  -2   3        0.68        2.75      1.10 o 
  -1  -2   3     2008.42     1989.29     50.75 o 
   0  -2   3       70.88       78.68      6.32 o 
   1  -2   3     1053.78      931.48     26.19 o 
   2  -2   3       53.37       44.77      5.03 o 
   3  -2   3     6045.22     6186.07    226.27 o 
   4  -2   3      336.90      349.46     19.53 o 
   5  -2   3     1035.06      985.00     30.96 o 
   6  -2   3      404.90      389.44     16.54 o 
   7  -2   3      763.37      685.60     25.48 o 
   8  -2   3      180.46      156.78     18.95 o 
  -9  -1   3      159.96      153.63     16.65 o 
  -8  -1   3      264.96      249.71     14.36 o 
  -7  -1   3      292.69      293.38     17.68 o 
  -6  -1   3      362.55      364.46     12.20 o 
  -5  -1   3     1611.98     1620.34     38.12 o 
  -4  -1   3     3456.07     3573.92     78.49 o 
  -3  -1   3     1656.57     1615.14     36.52 o 
  -2  -1   3      218.83      201.78      8.37 o 
  -1  -1   3    19732.11    20718.14    742.86 o 
   0  -1   3     3424.94     3416.02    100.07 o 
   1  -1   3     6141.93     6313.45    214.79 o 
   2  -1   3      746.02      740.59     36.47 o 
   3  -1   3     2718.16     2742.85    103.95 o 
   4  -1   3       10.04       14.64      6.03 o 
   5  -1   3      953.65      947.31     42.79 o 
   6  -1   3       39.51       23.83      8.61 o 
   7  -1   3      121.82      122.33     16.08 o 
   8  -1   3       39.16       43.93     12.35 o 
  -9   0   3      491.23      456.54     16.77 o 
  -8   0   3      808.69      836.79     32.16 o 
  -7   0   3      273.43      272.16     11.01 o 
  -6   0   3     1041.09     1067.69     27.27 o 
  -5   0   3     2246.31     2308.11     52.70 o 
  -4   0   3     1813.94     1943.07     44.20 o 
  -3   0   3     1070.52      994.92     23.51 o 
  -2   0   3      806.26      801.57     18.88 o 
  -1   0   3     6200.06     6592.38    238.62 o 
   0   0   3     1466.95     1566.97     94.90 o 
   1   0   3      104.34       85.77      8.18 o 
   2   0   3      770.22      812.40     23.96 o 
   3   0   3      227.12      201.01      8.87 o 
   4   0   3       96.69       87.27      5.28 o 
   5   0   3      142.34      116.01     13.21 o 
   6   0   3      114.59       94.19     13.50 o 
   7   0   3        3.81       -0.57      8.04 o 
  -9   1   3      788.77      767.90     23.51 o 
  -8   1   3      965.07     1004.06     27.73 o 
  -7   1   3     1830.80     1840.33     44.51 o 
  -6   1   3      427.76      467.86     14.41 o 
  -5   1   3      974.84     1009.93     25.23 o 
  -4   1   3     2468.60     2545.05     57.05 o 
  -3   1   3      229.70      245.42      7.62 o 
  -2   1   3        0.77        1.70      1.44 o 
  -1   1   3     1631.25     1539.41     58.29 o 
   0   1   3     1221.97     1386.85     31.11 o 
   1   1   3      788.92      770.85     18.38 o 
   2   1   3       28.21       28.90      3.38 o 
   3   1   3      138.71      145.72      7.85 o 
   4   1   3      351.80      342.26     13.79 o 
   5   1   3        9.66       14.07      7.18 o 
   6   1   3      930.44      918.88     43.65 o 
   7   1   3      287.02      271.64     21.82 o 
  -9   2   3      502.05      512.60     17.94 o 
  -8   2   3       70.30       51.32      5.86 o 
  -7   2   3       72.81       74.67      6.31 o 
  -6   2   3       17.09       11.80      3.09 o 
  -5   2   3       23.67       32.59      3.52 o 
  -4   2   3      919.86      936.84     23.08 o 
  -3   2   3       17.00       12.57      2.22 o 
  -2   2   3     1273.60     1232.07     34.11 o 
  -1   2   3       13.75       10.45      3.30 o 
   0   2   3      609.80      533.72     13.37 o 
   1   2   3      454.60      417.65     14.31 o 
   2   2   3     1161.55     1167.66     34.58 o 
   3   2   3     1586.09     1670.60     48.48 o 
   4   2   3     1213.05     1282.30     39.26 o 
   5   2   3      461.90      464.03     26.42 o 
   6   2   3     1009.72      994.11     47.09 o 
 -10   3   3       32.90       24.11      8.42 o 
  -9   3   3        0.13       -1.72      6.03 o 
  -8   3   3      150.33      157.64      9.19 o 
  -7   3   3       22.68       22.37      5.07 o 
  -6   3   3      744.46      779.28     21.33 o 
  -5   3   3      498.86      501.95     14.68 o 
  -4   3   3      367.52      297.75      9.83 o 
  -3   3   3      567.20      651.84     20.20 o 
  -2   3   3     7287.56     7191.21    285.71 o 
  -1   3   3     1741.00     1756.29     48.96 o 
   0   3   3      505.79      500.11     16.74 o 
   1   3   3     3475.23     3434.90     93.82 o 
   2   3   3     1677.20     1672.20     48.33 o 
   3   3   3      659.73      681.20     23.12 o 
   4   3   3      627.17      691.47     37.76 o 
   5   3   3      489.21      516.30     29.58 o 
 -10   4   3      220.13      199.25     16.62 o 
  -9   4   3      253.29      277.67     16.79 o 
  -8   4   3      822.85      845.92     24.54 o 
  -7   4   3      154.41      140.98      8.22 o 
  -6   4   3     1508.69     1506.28     37.06 o 
  -5   4   3     1027.64     1037.16     55.36 o 
  -4   4   3     2990.68     3024.95     81.31 o 
  -3   4   3      232.53      270.09     14.51 o 
  -2   4   3     2016.30     2033.41     64.73 o 
  -1   4   3     1718.03     1761.46     49.21 o 
   0   4   3        3.65       -0.41      2.48 o 
   1   4   3      644.59      644.44     21.50 o 
   2   4   3      629.93      667.11     22.51 o 
   3   4   3      196.65      203.03     10.86 o 
   4   4   3       53.51       45.66      9.48 o 
   5   4   3       27.06       18.66      8.90 o 
  -9   5   3      467.12      479.74     22.79 o 
  -8   5   3      842.76      918.39     26.30 o 
  -7   5   3      362.79      365.52     13.40 o 
  -6   5   3     1335.24     1378.44     30.07 o 
  -5   5   3      419.83      415.60     25.22 o 
  -4   5   3      820.41      810.94     25.68 o 
  -3   5   3        1.96        2.79      2.45 o 
  -2   5   3     1233.15     1254.35     36.91 o 
  -1   5   3       39.98       33.88      6.32 o 
   0   5   3      162.78      170.35      9.13 o 
   1   5   3        0.05        0.15      7.61 o 
   2   5   3       80.93       74.66     10.05 o 
   3   5   3       22.15       15.22      6.60 o 
   4   5   3        6.40       13.50      7.47 o 
   5   5   3       22.06       12.92      8.61 o 
  -9   6   3      175.65      155.40     30.87 o 
  -8   6   3       13.46       14.96      4.46 o 
  -7   6   3       16.06       23.52      4.61 o 
  -6   6   3      126.78      126.40      7.83 o 
  -5   6   3      170.13      164.58     15.78 o 
  -4   6   3        2.26        4.97      3.16 o 
  -3   6   3      611.32      645.71     21.12 o 
  -2   6   3       13.66        8.04      4.88 o 
  -1   6   3      229.33      216.72     10.91 o 
   0   6   3        0.78        4.59      3.64 o 
   1   6   3      707.67      705.24     35.89 o 
   2   6   3      138.09      149.32     14.07 o 
   3   6   3      300.11      337.69     22.97 o 
   4   6   3      231.81      257.00     20.96 o 
  -9   7   3        0.01        6.22      6.80 o 
  -8   7   3        5.68        3.65      6.60 o 
  -7   7   3       19.76       23.93      4.19 o 
  -6   7   3      170.38      159.78      9.12 o 
  -5   7   3      124.85      112.61      8.74 o 
  -4   7   3       17.51        6.03      8.12 o 
  -3   7   3      166.65      195.78     10.96 o 
  -2   7   3      666.00      714.72     36.18 o 
  -1   7   3      591.49      631.73     33.31 o 
   0   7   3       98.09      120.32     12.92 o 
   1   7   3      958.05      939.55     46.52 o 
   2   7   3      292.07      328.50     23.26 o 
   3   7   3      357.37      433.02     28.71 o 
  -9   8   3      221.56      227.98     16.52 o 
  -8   8   3      271.63      287.99     17.23 o 
  -7   8   3      297.30      330.15     13.84 o 
  -6   8   3      836.23      751.31     36.25 o 
  -5   8   3      647.55      657.57     33.31 o 
  -4   8   3     1121.96     1099.78     47.95 o 
  -3   8   3      968.17     1080.26     51.69 o 
  -2   8   3      703.01      659.01     35.03 o 
  -1   8   3      487.76      422.97     26.42 o 
   0   8   3      194.90      192.39     17.52 o 
   1   8   3      625.64      659.01     37.33 o 
   2   8   3       59.77       74.08     13.50 o 
  -8   9   3      139.60      130.40     13.49 o 
  -7   9   3      312.55      301.38     13.84 o 
  -6   9   3      560.32      556.77     83.70 o 
  -5   9   3      175.92       88.15     14.64 o 
  -4   9   3       19.04       -4.59      7.47 o 
  -3   9   3      428.35      427.28     26.70 o 
  -2   9   3       37.26       65.76     11.77 o 
  -1   9   3       54.66       51.97     11.49 o 
   0   9   3        3.85        0.00      6.89 o 
   1   9   3       14.82       17.23      9.48 o 
  -7  10   3      185.08      222.53     15.33 o 
  -6  10   3       76.63       54.56     13.50 o 
  -5  10   3       16.81        7.18     10.34 o 
  -4  10   3        1.42        8.90      8.04 o 
  -3  10   3        3.82       12.63      8.04 o 
  -2  10   3       23.25       11.77      7.47 o 
  -1  10   3        0.08        0.86      6.60 o 
   0  10   3       17.50       19.81      9.19 o 
  -5  11   3       10.22       -3.45     10.91 o 
  -4  11   3       39.14       10.34      9.76 o 
  -3  11   3       50.35       23.55     10.05 o 
   0 -12   4        0.42       -1.86      4.97 o 
   1 -12   4       22.83       16.65      8.33 o 
   2 -12   4       28.99       18.66      8.33 o 
   3 -12   4        0.49       -7.75      7.18 o 
   4 -12   4      131.51      130.65     15.51 o 
   5 -12   4       54.46       35.59      7.52 o 
  -2 -11   4       74.28       86.72     12.92 o 
  -1 -11   4       76.73       72.25     23.26 o 
   0 -11   4      264.31      257.75     17.66 o 
   1 -11   4      247.74      255.56     19.53 o 
   2 -11   4      562.40      590.95     31.30 o 
   3 -11   4      337.61      342.86     22.40 o 
   4 -11   4      862.22      884.42     41.35 o 
   5 -11   4      289.76      325.05     22.40 o 
   6 -11   4      299.24      297.77     25.56 o 
  -3 -10   4      386.81      364.39     24.69 o 
  -2 -10   4      577.86      626.85     34.17 o 
  -1 -10   4      464.97      509.84     20.10 o 
   0 -10   4     1556.34     1560.25     46.74 o 
   1 -10   4      730.17      701.79     34.17 o 
   2 -10   4      656.69      721.89     34.46 o 
   3 -10   4      285.84      310.12     20.39 o 
   4 -10   4      879.16      941.28     41.92 o 
   5 -10   4      179.62      185.21     16.08 o 
   6 -10   4      115.92      136.68     18.66 o 
   7 -10   4        1.26        1.39      6.49 o 
  -4  -9   4      813.32      847.09     43.93 o 
  -3  -9   4      997.10      996.12     48.53 o 
  -2  -9   4      543.67      572.90     21.31 o 
  -1  -9   4      941.99      897.59     29.16 o 
   0  -9   4     1404.78     1370.88     40.89 o 
   1  -9   4      240.65      242.07     16.94 o 
   2  -9   4      652.27      694.06     23.51 o 
   3  -9   4       89.76      105.38     11.49 o 
   4  -9   4      284.35      318.74     19.53 o 
   5  -9   4        2.66       -3.31      4.28 o 
   6  -9   4      221.84      187.80     17.23 o 
   7  -9   4        4.34        9.26      6.28 o 
  -5  -8   4      288.61      285.71     21.54 o 
  -4  -8   4      511.26      477.24     28.14 o 
  -3  -8   4      870.67      875.23     42.79 o 
  -2  -8   4       46.11       48.76      5.67 o 
  -1  -8   4        4.77        4.61      3.03 o 
   0  -8   4      112.79      110.60      6.01 o 
   1  -8   4        1.87       -1.00      3.45 o 
   2  -8   4        0.01       -1.14      2.74 o 
   3  -8   4      118.50      114.80      6.89 o 
   4  -8   4       53.84       50.60     12.35 o 
   5  -8   4      106.27      103.75      8.52 o 
   6  -8   4      131.53      147.88     15.22 o 
   7  -8   4      331.15      339.65     42.79 o 
  -6  -7   4      134.16      159.08     16.65 o 
  -5  -7   4        9.05        3.45      6.03 o 
  -4  -7   4        9.33        8.04      5.74 o 
  -3  -7   4      232.60      224.63     11.06 o 
  -2  -7   4       16.63       13.03      3.55 o 
  -1  -7   4      189.69      180.50      9.50 o 
   0  -7   4      223.82      231.51     18.09 o 
   1  -7   4      571.46      596.69     16.06 o 
   2  -7   4      230.11      226.46      8.35 o 
   3  -7   4      703.66      689.84     22.81 o 
   4  -7   4      787.39      781.41     24.64 o 
   5  -7   4      380.31      398.39     15.57 o 
   6  -7   4      330.93      325.88     14.64 o 
   7  -7   4      620.92      598.69     46.81 o 
   8  -7   4      215.21      196.81     23.12 o 
  -7  -6   4      185.90      173.73     18.09 o 
  -6  -6   4        0.60       -2.87      6.03 o 
  -5  -6   4      543.62      606.17     33.02 o 
  -4  -6   4      125.92      128.64     12.63 o 
  -3  -6   4     1237.93     1260.70     37.16 o 
  -2  -6   4      424.18      412.94     12.19 o 
  -1  -6   4     3386.50     3235.46     86.26 o 
   0  -6   4     2956.86     2910.07     63.53 o 
   1  -6   4     1368.87     1331.18     26.40 o 
   2  -6   4     1095.01     1096.37     31.81 o 
   3  -6   4     3987.26     3982.37     84.58 o 
   4  -6   4      809.30      801.71     24.84 o 
   5  -6   4      394.03      377.87     18.52 o 
   6  -6   4      255.97      258.15     19.53 o 
   7  -6   4      174.45      190.80     12.79 o 
   8  -6   4       58.34       50.21      8.38 o 
  -7  -5   4      762.94      811.49     43.65 o 
  -6  -5   4      323.05      356.07     23.55 o 
  -5  -5   4     1768.73     1778.89     78.10 o 
  -4  -5   4     1902.05     1888.91     54.80 o 
  -3  -5   4     3321.53     3217.03     70.17 o 
  -2  -5   4      871.02      825.88     24.85 o 
  -1  -5   4     4389.00     4137.28    108.22 o 
   0  -5   4     3135.01     3094.65     66.80 o 
   1  -5   4     1139.24     1106.87     25.37 o 
   2  -5   4      188.51      151.93      7.89 o 
   3  -5   4     1120.88     1120.88     33.57 o 
   4  -5   4       93.46       83.85     10.62 o 
   5  -5   4        2.64        7.18      5.74 o 
   6  -5   4      305.63      303.41     21.11 o 
   7  -5   4       21.85       14.42      5.99 o 
   8  -5   4        1.28        3.09      6.19 o 
  -8  -4   4      585.07      660.44     38.48 o 
  -7  -4   4      624.32      654.99     36.47 o 
  -6  -4   4      551.28      549.03     30.73 o 
  -5  -4   4     2556.74     2462.31    103.66 o 
  -4  -4   4      543.24      525.20     26.99 o 
  -3  -4   4     3350.48     3251.67    165.83 o 
  -2  -4   4      105.18       96.56      5.38 o 
  -1  -4   4      129.91      106.70      5.85 o 
   0  -4   4     1024.26      986.27     26.08 o 
   1  -4   4      152.49      139.13     11.77 o 
   2  -4   4      272.17      254.72     10.42 o 
   3  -4   4       78.36       62.34      6.17 o 
   4  -4   4       41.37       28.71      6.89 o 
   5  -4   4      131.01      131.80     13.21 o 
   6  -4   4      119.70      124.47     10.53 o 
   7  -4   4      220.77      214.52     13.19 o 
   8  -4   4      139.14      131.19     13.64 o 
  -8  -3   4      458.84      449.39     29.00 o 
  -7  -3   4      354.95      352.05     23.26 o 
  -6  -3   4        0.34        0.57      4.02 o 
  -5  -3   4      963.71      901.08     42.21 o 
  -4  -3   4      852.55      924.53     19.07 o 
  -3  -3   4      100.40       79.46      4.19 o 
  -2  -3   4       42.79       43.44      3.04 o 
  -1  -3   4      116.14      109.16      6.91 o 
   0  -3   4      371.88      337.98     16.94 o 
   1  -3   4        1.86        4.02      2.03 o 
   2  -3   4     1625.33     1679.94     46.59 o 
   3  -3   4        3.64        6.60      3.25 o 
   4  -3   4     1080.29     1066.19     46.23 o 
   5  -3   4      300.56      331.37     20.67 o 
   6  -3   4      565.20      508.89     20.20 o 
   7  -3   4      319.83      276.92     15.02 o 
   8  -3   4      276.86      282.27     23.26 o 
  -9  -2   4        1.52        1.15      7.75 o 
  -8  -2   4       19.30       10.05      7.18 o 
  -7  -2   4      140.98      146.00     10.13 o 
  -6  -2   4      167.80      168.25      7.95 o 
  -5  -2   4      165.54      151.93     13.73 o 
  -4  -2   4     1746.21     1721.47     33.17 o 
  -3  -2   4       70.69       58.79      3.85 o 
  -2  -2   4     1858.18     1826.15     39.80 o 
  -1  -2   4     8978.18     9431.43    341.42 o 
   0  -2   4     1489.01     1320.17     41.64 o 
   1  -2   4       82.02      106.66      5.78 o 
   2  -2   4    13689.74    13791.32    351.78 o 
   3  -2   4     1810.87     1865.62     52.18 o 
   4  -2   4     1620.21     1637.04     66.62 o 
   5  -2   4      270.84      267.34     18.66 o 
   6  -2   4     1006.82      917.70     30.66 o 
   7  -2   4      236.12      197.27     18.66 o 
  -9  -1   4      354.55      372.43     25.84 o 
  -8  -1   4      484.15      463.30     19.99 o 
  -7  -1   4     1129.76     1096.53     28.80 o 
  -6  -1   4     1495.68     1458.22     35.59 o 
  -5  -1   4     2248.51     2256.15     51.63 o 
  -4  -1   4     4380.77     4465.56     97.52 o 
  -3  -1   4     4203.46     4053.81     74.38 o 
  -2  -1   4     1177.60     1048.91     24.39 o 
  -1  -1   4     8665.48     8570.01    353.05 o 
   0  -1   4     2110.20     1903.14     51.06 o 
   1  -1   4     1258.20     1165.20     32.79 o 
   2  -1   4      726.07      702.28     22.25 o 
   3  -1   4       25.78       24.12      6.32 o 
   4  -1   4      684.26      669.92     32.16 o 
   5  -1   4        4.58        3.73      7.18 o 
   6  -1   4      205.05      199.28     17.80 o 
   7  -1   4        0.79       -5.74      8.33 o 
  -9   0   4      680.45      662.64     21.32 o 
  -8   0   4     1126.48     1104.43     29.71 o 
  -7   0   4      645.65      631.75     18.83 o 
  -6   0   4     2954.89     3013.96     68.48 o 
  -5   0   4     3640.66     3741.00     83.14 o 
  -4   0   4     3528.74     3462.22     76.52 o 
  -3   0   4      672.31      681.62     17.12 o 
  -2   0   4     1431.11     1397.98     27.86 o 
  -1   0   4     4595.98     4780.32    276.78 o 
   0   0   4        1.99        2.36      1.72 o 
   1   0   4       28.70       39.19      3.96 o 
   2   0   4     1442.28     1469.96     34.03 o 
   3   0   4       26.14       15.91      3.16 o 
   4   0   4      320.70      349.17     20.96 o 
   5   0   4      209.41      180.33     15.79 o 
   6   0   4       23.89       16.08      8.90 o 
   7   0   4       24.26       25.56     10.62 o 
  -9   1   4      839.88      831.96     24.94 o 
  -8   1   4     1831.34     1879.39     46.38 o 
  -7   1   4      569.10      568.12     17.49 o 
  -6   1   4      878.30      854.51     22.80 o 
  -5   1   4      476.47      517.82     17.96 o 
  -4   1   4      283.02      276.38      9.16 o 
  -3   1   4       51.95       46.32      3.61 o 
  -2   1   4      223.77      229.52     12.00 o 
  -1   1   4      950.15     1064.51     58.43 o 
   0   1   4      103.82      102.54      4.50 o 
   1   1   4        2.84        4.56      1.58 o 
   2   1   4      241.23      231.98      8.04 o 
   3   1   4      880.81      842.67     42.07 o 
   4   1   4       32.00       20.10      7.18 o 
   5   1   4      946.71      908.54     42.79 o 
   6   1   4      355.41      332.52     23.83 o 
 -10   2   4      149.50      149.98     10.61 o 
  -9   2   4        3.30        6.82      4.55 o 
  -8   2   4        2.84        6.46      3.82 o 
  -7   2   4        4.94        7.23      3.24 o 
  -6   2   4       27.72       43.93      4.64 o 
  -5   2   4      367.29      402.47     12.58 o 
  -4   2   4        0.79        2.77      2.53 o 
  -3   2   4     2803.49     3082.38    140.33 o 
  -2   2   4      257.31      231.80      7.90 o 
  -1   2   4      589.44      611.66     29.86 o 
   0   2   4      769.90      717.52     17.74 o 
   1   2   4      609.01      532.00     14.13 o 
   2   2   4     2699.81     2687.49     75.12 o 
   3   2   4     1395.29     1348.48     40.79 o 
   4   2   4       65.34       65.94      7.18 o 
   5   2   4      843.25      851.40     41.35 o 
   6   2   4      378.90      368.41     25.84 o 
 -10   3   4       22.11       24.86      8.56 o 
  -9   3   4      246.00      258.22     14.47 o 
  -8   3   4       28.39       32.49      5.24 o 
  -7   3   4      493.47      522.02     16.58 o 
  -6   3   4     1008.73     1020.59     26.73 o 
  -5   3   4     1857.00     1854.99     43.63 o 
  -4   3   4      151.70      108.71      6.02 o 
  -3   3   4     4331.66     4213.91    133.40 o 
  -2   3   4     1697.87     1647.38     64.03 o 
  -1   3   4     3033.46     3038.11     67.26 o 
   0   3   4     1976.83     1972.49     56.04 o 
   1   3   4      392.62      338.55     13.60 o 
   2   3   4      535.54      522.46     18.98 o 
   3   3   4      539.86      536.20     19.90 o 
   4   3   4       29.80       27.77      6.34 o 
 -10   4   4      242.59      234.98     17.37 o 
  -9   4   4     1181.22     1208.73     33.41 o 
  -8   4   4      468.46      469.46     16.33 o 
  -7   4   4      868.35      896.21     25.05 o 
  -6   4   4     2468.29     2459.78     57.53 o 
  -5   4   4     4042.67     4228.51    169.80 o 
  -4   4   4       21.43       23.91      3.92 o 
  -3   4   4     4889.59     4818.81    126.09 o 
  -2   4   4      561.24      548.74     24.98 o 
  -1   4   4     1117.41     1127.12     68.20 o 
   0   4   4       10.13        6.10      3.35 o 
   1   4   4      616.34      597.79     21.01 o 
   2   4   4      144.95      145.06     10.05 o 
   3   4   4      108.58      109.66      8.91 o 
   4   4   4        1.70       -2.01      6.32 o 
  -9   5   4      960.43      979.20     28.73 o 
  -8   5   4      626.71      656.23     20.72 o 
  -7   5   4      566.58      581.25     18.48 o 
  -6   5   4      706.34      718.41     20.83 o 
  -5   5   4      959.23      964.33     39.63 o 
  -4   5   4       15.90       10.17      5.38 o 
  -3   5   4     1309.49     1318.76     63.75 o 
  -2   5   4      411.77      345.15     20.10 o 
  -1   5   4       54.74       59.86      6.49 o 
   0   5   4       34.85       33.27      5.17 o 
   1   5   4        4.92        4.74      7.61 o 
   2   5   4      248.40      229.72     17.23 o 
   3   5   4       12.41       18.38      7.47 o 
   4   5   4       79.27       51.69     10.62 o 
  -9   6   4       79.96       90.89      8.55 o 
  -8   6   4        0.13       -0.37      3.73 o 
  -7   6   4        5.50        5.98      3.75 o 
  -6   6   4        0.14       -0.84      3.21 o 
  -5   6   4        4.99        4.58      3.46 o 
  -4   6   4      431.84      470.46     23.83 o 
  -3   6   4       85.49       96.48     10.91 o 
  -2   6   4       52.83       81.26     10.91 o 
  -1   6   4       52.58       67.71      7.21 o 
   0   6   4      394.12      440.47     17.80 o 
   1   6   4      310.10      313.28     20.96 o 
   2   6   4      356.66      355.78     23.55 o 
   3   6   4      129.94      135.25     15.22 o 
  -9   7   4        3.56       -1.82      6.26 o 
  -8   7   4       71.21       77.30      7.74 o 
  -7   7   4      136.60      142.53      9.32 o 
  -6   7   4      498.59      514.13     22.64 o 
  -5   7   4      119.45      132.20     17.50 o 
  -4   7   4      146.00      152.19     14.36 o 
  -2   7   4     1876.51     1750.75     77.24 o 
  -1   7   4      260.24      263.03     18.95 o 
   0   7   4      768.31      767.55     39.91 o 
   1   7   4      462.67      446.52     28.14 o 
   2   7   4      475.21      542.14     32.74 o 
   3   7   4      127.08      128.64     17.23 o 
  -8   8   4      534.96      606.99     20.87 o 
  -7   8   4      524.77      554.77     18.94 o 
  -6   8   4     1239.94     1284.23     41.20 o 
  -5   8   4      639.55      628.28     32.74 o 
  -4   8   4      778.94      871.21     41.64 o 
  -3   8   4      753.74      969.13     48.24 o 
  -2   8   4      409.50      449.96     27.28 o 
  -1   8   4      104.34      131.23     15.79 o 
   0   8   4      344.89      343.72     24.41 o 
   1   8   4      105.76       97.92     14.64 o 
   2   8   4       10.94        3.73      8.61 o 
  -8   9   4      321.05      361.38     25.28 o 
  -7   9   4      272.95      267.20     43.79 o 
  -6   9   4      536.89      424.41     30.15 o 
  -5   9   4      125.49       55.13     12.63 o 
  -4   9   4       63.57        4.31      9.19 o 
  -3   9   4      257.87      300.93     22.40 o 
  -2   9   4       26.73       24.98      8.90 o 
  -1   9   4        0.09        0.00      6.89 o 
   0   9   4        3.90        4.02      7.18 o 
  -7  10   4       29.63       10.70     12.20 o 
  -6  10   4        9.15        6.03     10.91 o 
  -5  10   4        0.01        1.44     10.34 o 
  -4  10   4        9.83       13.78      9.76 o 
  -3  10   4        2.82        2.01      7.47 o 
  -2  10   4        1.10        4.59      7.75 o 
  -1  10   4       16.77       18.38      9.76 o 
  -1 -12   5       24.68       21.86      6.19 o 
   0 -12   5       17.66        9.48      8.04 o 
   1 -12   5      145.90      139.84     15.22 o 
   2 -12   5        2.31       -9.19      6.89 o 
   3 -12   5      204.56      224.55     19.53 o 
   4 -12   5      313.14      341.42     24.12 o 
  -2 -11   5       50.57       26.06      6.17 o 
  -1 -11   5      190.21      216.67     24.69 o 
   0 -11   5      558.67      572.29     30.73 o 
   1 -11   5      935.99     1065.04     47.67 o 
   2 -11   5      440.00      431.01     26.13 o 
   3 -11   5     1209.56     1368.84     57.72 o 
   4 -11   5      720.18      726.49     36.18 o 
   5 -11   5      486.38      539.55     29.58 o 
  -4 -10   5      249.20      241.21     20.10 o 
  -3 -10   5      559.18      582.91     32.74 o 
  -2 -10   5      704.65      745.27     26.27 o 
  -1 -10   5      541.98      570.68     21.40 o 
   0 -10   5     1530.78     1601.24     47.50 o 
   1 -10   5     1050.88     1099.50     47.67 o 
   2 -10   5      294.90      300.74     14.58 o 
   3 -10   5      985.44      989.52     43.65 o 
   4 -10   5      531.61      549.32     29.00 o 
   5 -10   5      243.94      239.48     18.09 o 
   6 -10   5       20.09       26.42      9.19 o 
  -5  -9   5      530.01      498.49     30.73 o 
  -4  -9   5      645.98      654.13     35.89 o 
  -3  -9   5      646.74      681.38     24.23 o 
  -2  -9   5     1009.10     1000.48     31.90 o 
  -1  -9   5      828.41      818.39     26.88 o 
   0  -9   5      679.85      693.19     23.35 o 
   1  -9   5      520.02      539.42     19.57 o 
   2  -9   5      158.51      178.12     10.46 o 
   3  -9   5      227.12      225.53     12.05 o 
   4  -9   5       14.30        8.90      6.32 o 
   5  -9   5       45.53       37.35      9.76 o 
   6  -9   5        6.23       -1.92      5.23 o 
   7  -9   5        1.17        9.47      6.58 o 
  -5  -8   5      318.39      351.76     24.12 o 
  -4  -8   5      122.57      118.59     12.92 o 
  -3  -8   5       92.32       82.99      7.51 o 
  -2  -8   5       52.34       34.49      4.77 o 
  -1  -8   5        2.30       -2.44      2.64 o 
   0  -8   5       10.00        9.48      4.02 o 
   1  -8   5       20.10       20.11      4.36 o 
   2  -8   5      140.57      165.98     15.94 o 
   3  -8   5      266.54      271.41     13.16 o 
   4  -8   5      432.37      499.11     18.37 o 
   5  -8   5       82.17       73.70     24.55 o 
   6  -8   5      628.83      609.43     22.29 o 
   7  -8   5      280.86      263.36     15.62 o 
  -6  -7   5       14.94       10.05      7.47 o 
  -5  -7   5        5.12        1.44      5.46 o 
  -4  -7   5      224.08      209.91     16.37 o 
  -3  -7   5       50.53       45.99     18.09 o 
  -2  -7   5       15.44       21.69      4.36 o 
  -1  -7   5      332.25      320.96     12.79 o 
   0  -7   5     1692.06     1690.96     38.99 o 
   1  -7   5      487.30      512.82     18.13 o 
   2  -7   5      900.41      854.78     24.79 o 
   3  -7   5     1087.46     1085.71     33.06 o 
   4  -7   5     1980.95     1925.46     60.16 o 
   5  -7   5      302.27      315.78     14.08 o 
   6  -7   5      869.21      871.85     28.52 o 
   7  -7   5      535.81      522.45     33.02 o 
  -7  -6   5      168.04      177.75     18.09 o 
  -6  -6   5      323.96      377.89     24.98 o 
  -5  -6   5      867.04      899.93     44.51 o 
  -4  -6   5     1085.11     1114.84     33.89 o 
  -3  -6   5     1223.34     1229.35     36.34 o 
  -2  -6   5     3674.84     3702.26     98.53 o 
  -1  -6   5     3190.39     3113.19     68.03 o 
   0  -6   5     3428.67     3261.17     70.93 o 
   1  -6   5     2027.70     2023.12     44.53 o 
   2  -6   5     3458.69     3415.02     89.14 o 
   3  -6   5     1968.61     1884.97     44.36 o 
   4  -6   5     1144.17     1130.75     33.35 o 
   5  -6   5      202.84      215.65     16.94 o 
   6  -6   5      201.67      196.70     17.52 o 
   7  -6   5      216.98      209.76     13.91 o 
  -7  -5   5      519.00      527.78     31.87 o 
  -6  -5   5      714.61      770.14     40.20 o 
  -5  -5   5     1440.54     1454.70     65.47 o 
  -4  -5   5     4187.57     4281.77    113.20 o 
  -3  -5   5      489.93      483.80     16.59 o 
  -2  -5   5     3687.69     3500.23     75.79 o 
  -1  -5   5     2103.74     2061.55     45.82 o 
   0  -5   5     2874.00     2848.86     61.91 o 
   1  -5   5      156.65      142.47     16.37 o 
   2  -5   5      739.38      751.79     24.03 o 
   3  -5   5       77.13       77.80     10.34 o 
   4  -5   5      263.08      284.57     18.66 o 
   5  -5   5       42.79       29.00      8.61 o 
   6  -5   5       12.56        2.30      7.47 o 
   7  -5   5        0.82        4.08      5.38 o 
  -8  -4   5      860.40      869.78     46.52 o 
  -7  -4   5      549.17      559.37     32.16 o 
  -6  -4   5     1166.51     1162.09     54.56 o 
  -5  -4   5     1006.01      983.20     45.94 o 
  -4  -4   5     1808.12     1844.11     41.86 o 
  -3  -4   5       14.72        7.87      2.73 o 
  -2  -4   5      704.39      643.19     17.26 o 
  -1  -4   5        6.78        5.35      1.32 o 
   0  -4   5      101.10       84.91      4.37 o 
   1  -4   5      778.75      823.83     36.18 o 
   2  -4   5      381.10      356.86     13.79 o 
   3  -4   5     1388.25     1458.31     42.53 o 
   4  -4   5        0.69        5.17      5.46 o 
   5  -4   5      264.52      257.86     18.66 o 
   6  -4   5      469.11      454.56     26.99 o 
   7  -4   5      243.93      205.79     13.49 o 
  -8  -3   5      215.79      231.16     19.24 o 
  -7  -3   5      124.28      115.40     13.35 o 
  -6  -3   5        2.48        3.21      3.38 o 
  -5  -3   5       98.56       91.35      7.45 o 
  -4  -3   5        0.05        2.00      1.50 o 
  -3  -3   5       68.40       57.51      3.18 o 
  -2  -3   5      471.34      421.47      9.59 o 
  -1  -3   5     2204.62     2160.90     48.01 o 
   0  -3   5      327.63      326.78     17.52 o 
   1  -3   5     2539.66     2465.62     66.29 o 
   2  -3   5      253.64      277.29     15.36 o 
   3  -3   5     2556.99     2644.43     72.48 o 
   4  -3   5      943.71      972.29     43.36 o 
   5  -3   5      656.30      681.12     34.46 o 
   6  -3   5      828.24      746.92     31.59 o 
   7  -3   5      474.25      412.06     27.57 o 
  -9  -2   5       16.03       10.62      8.33 o 
  -8  -2   5      124.64      116.23     13.21 o 
  -7  -2   5      208.34      219.93     12.27 o 
  -6  -2   5      231.65      236.13     10.38 o 
  -5  -2   5     2822.12     2794.43     63.09 o 
  -4  -2   5     1283.96     1267.49     25.22 o 
  -3  -2   5     3879.49     3738.37     69.01 o 
  -2  -2   5    10503.01    10855.76    296.91 o 
  -1  -2   5     6500.66     6641.33    177.56 o 
   0  -2   5     3623.65     3562.00    114.86 o 
   1  -2   5     9759.27     9644.81    385.35 o 
   2  -2   5     4844.29     4998.16    130.96 o 
   3  -2   5     3166.01     3275.21     88.53 o 
   4  -2   5      492.31      484.71     26.13 o 
   5  -2   5      629.97      636.90     33.31 o 
   6  -2   5      417.79      374.44     24.98 o 
   7  -2   5      278.65      242.93     21.54 o 
  -9  -1   5      524.21      524.87     22.93 o 
  -8  -1   5      532.49      535.70     22.02 o 
  -7  -1   5     1543.48     1545.07     38.34 o 
  -6  -1   5      368.39      377.74     12.68 o 
  -5  -1   5     8290.60     8555.31    185.03 o 
  -4  -1   5     3335.57     3363.78     74.52 o 
  -3  -1   5     1346.73     1376.60     32.11 o 
  -2  -1   5    11977.45    12255.76    324.69 o 
  -1  -1   5     7701.12     7682.57    261.02 o 
   0  -1   5      971.66     1052.84     30.35 o 
   1  -1   5     1327.96     1310.99     45.66 o 
   2  -1   5      222.94      215.04     10.05 o 
   3  -1   5      749.55      810.08     26.09 o 
   4  -1   5      110.67      126.35     13.21 o 
   5  -1   5      151.01      132.38     15.51 o 
   6  -1   5        3.56       -4.02      7.75 o 
   7  -1   5       41.59       42.79     12.35 o 
  -9   0   5      954.91      943.98     27.43 o 
  -8   0   5      640.67      667.26     20.51 o 
  -7   0   5     2572.65     2625.18     61.36 o 
  -6   0   5     2104.37     2149.86     50.50 o 
  -5   0   5     5759.72     5911.40    129.19 o 
  -4   0   5     1722.60     1851.85     42.72 o 
  -3   0   5     2388.48     2354.20     59.46 o 
  -2   0   5     5128.89     5179.20    258.58 o 
  -1   0   5      882.97      851.06     20.88 o 
   0   0   5      103.99       97.95      4.85 o 
   1   0   5     1303.50     1316.39     30.93 o 
   2   0   5       18.10       16.91      2.68 o 
   3   0   5        0.25       -1.15      5.17 o 
   4   0   5       41.30       29.29      8.61 o 
   5   0   5        4.06        5.46      7.75 o 
   6   0   5      135.42      128.07     17.23 o 
  -9   1   5      694.40      701.77     22.12 o 
  -8   1   5      320.94      336.74     13.21 o 
  -7   1   5      484.18      487.91     17.40 o 
  -6   1   5      125.98      102.65      6.70 o 
  -5   1   5      874.54      859.48     22.42 o 
  -4   1   5       72.82       79.88      5.03 o 
  -3   1   5      417.53      465.05     13.15 o 
  -2   1   5      196.59      201.39     12.78 o 
  -1   1   5      489.84      536.85     17.76 o 
   0   1   5        0.80        1.78      1.71 o 
   1   1   5     1593.96     1594.49     39.27 o 
   2   1   5      567.81      596.93     22.40 o 
   3   1   5      317.55      309.26     20.10 o 
   4   1   5      675.62      702.08     35.61 o 
   5   1   5      506.52      439.63     27.28 o 
   6   1   5      495.79      456.57     29.58 o 
 -10   2   5        1.12       -0.14      4.94 o 
  -9   2   5        0.48        2.17      4.29 o 
  -8   2   5      242.95      230.16     10.92 o 
  -7   2   5      108.84      102.07      7.52 o 
  -6   2   5      729.49      740.98     20.77 o 
  -5   2   5      134.71      151.10     11.08 o 
  -4   2   5     1776.01     1793.86     41.96 o 
  -3   2   5      122.36      123.09      6.88 o 
  -2   2   5     1881.47     1746.23     50.41 o 
  -1   2   5     2875.56     2906.69     77.36 o 
   0   2   5     1033.84     1051.80     25.47 o 
   1   2   5     2620.76     2740.06     76.75 o 
   2   2   5     3074.49     3135.73     87.69 o 
   3   2   5      247.92      248.65     22.40 o 
   4   2   5      653.25      661.88     35.03 o 
   5   2   5      359.12      341.42     24.41 o 
 -10   3   5      405.75      391.32     16.43 o 
  -9   3   5      302.59      318.24     13.85 o 
  -8   3   5      507.83      514.62     17.46 o 
  -7   3   5      793.68      804.43     23.13 o 
  -6   3   5     3267.81     3348.26     76.24 o 
  -5   3   5      943.81      932.21     21.17 o 
  -4   3   5     3338.14     3572.05    148.40 o 
  -3   3   5     2372.50     2572.04    130.09 o 
  -2   3   5     7997.12     7575.02    624.84 o 
  -1   3   5     1236.76     1246.73     29.92 o 
   0   3   5      951.79      963.75     30.33 o 
   1   3   5      639.68      692.86     23.76 o 
   2   3   5     1206.03     1288.37     39.78 o 
   3   3   5        0.91        2.20      4.41 o 
   4   3   5      334.98      319.60     23.26 o 
 -10   4   5      666.55      651.55     22.51 o 
  -9   4   5     1018.71     1035.17     30.00 o 
  -8   4   5      562.24      587.33     19.31 o 
  -7   4   5     1958.59     1957.38     47.89 o 
  -6   4   5     2781.33     2751.27     63.94 o 
  -5   4   5      984.60     1066.27     61.00 o 
  -4   4   5     3044.62     3276.12     74.27 o 
  -3   4   5      535.67      539.15     26.44 o 
  -2   4   5     1632.77     1630.72     64.03 o 
  -1   4   5      682.33      699.21     23.85 o 
   0   4   5      166.92      171.35     13.50 o 
   1   4   5       86.97       98.85     11.20 o 
   2   4   5      369.35      366.25     16.14 o 
   3   4   5       85.31       76.39      8.54 o 
  -9   5   5      660.05      645.11     21.55 o 
  -8   5   5      179.29      187.92     10.55 o 
  -7   5   5      469.00      523.80     17.41 o 
  -6   5   5      347.33      414.45     20.01 o 
  -5   5   5       14.31        9.39      3.97 o 
  -4   5   5      197.00      191.53      9.09 o 
  -3   5   5       96.94       88.44      7.85 o 
  -2   5   5       56.79       61.16      9.48 o 
  -1   5   5       51.70       63.34      7.21 o 
   0   5   5       17.60       16.96      4.97 o 
   1   5   5      647.21      621.65     23.04 o 
   2   5   5        3.25        7.75      7.18 o 
   3   5   5      369.63      372.72     24.98 o 
  -9   6   5        4.38       -1.29      4.67 o 
  -8   6   5       25.27       18.33      5.10 o 
  -7   6   5       13.29        8.49      3.44 o 
  -6   6   5       69.51       71.97      6.90 o 
  -5   6   5      399.93      416.51     14.75 o 
  -4   6   5        3.40       -3.88      4.74 o 
  -3   6   5      363.51      200.14     17.80 o 
  -2   6   5      114.31      113.97      9.64 o 
  -1   6   5      424.35      479.92     26.99 o 
   0   6   5      304.14      356.91     16.44 o 
   1   6   5     1106.52     1141.99     55.13 o 
   2   6   5       92.61       91.89     13.78 o 
   3   6   5      365.48      382.48     26.99 o 
  -9   7   5      120.92      137.09     14.05 o 
  -8   7   5      366.01      385.24     15.63 o 
  -7   7   5      742.71      791.24     24.11 o 
  -6   7   5      812.58      834.11     29.83 o 
  -5   7   5      840.90      777.65    134.53 o 
  -2   7   5     1185.99     1230.16     39.63 o 
  -1   7   5      645.11      677.10     36.76 o 
   0   7   5      507.35      503.95     30.44 o 
   1   7   5      792.39      829.58     44.22 o 
   2   7   5      169.22      200.72     19.53 o 
  -8   8   5      471.55      542.03     16.86 o 
  -7   8   5     1015.48     1126.39     32.26 o 
  -6   8   5      805.31      781.05     40.20 o 
  -5   8   5      676.25      358.94     27.57 o 
  -4   8   5      534.14      225.70     21.25 o 
  -2   8   5      246.28      276.24     20.67 o 
  -1   8   5      147.65      149.32     16.37 o 
   0   8   5      126.04      150.18     16.37 o 
   1   8   5       23.79       29.29     10.34 o 
  -7   9   5      736.23      763.36     29.92 o 
  -6   9   5      282.51      280.20     19.96 o 
  -5   9   5      170.69       80.11     14.93 o 
  -4   9   5       69.33        1.72      8.61 o 
  -2   9   5        7.02        0.29      7.75 o 
  -1   9   5        7.14       17.80      9.48 o 
  -6  10   5       40.10       29.07      9.05 o 
  -5  10   5        0.02        2.87     10.91 o 
  -4  10   5       63.14       12.92     10.62 o 
  -3  10   5        0.66       -1.72      8.61 o 
  -1 -12   6        2.81       -4.31      7.47 o 
   0 -12   6      105.60       74.66     11.77 o 
   1 -12   6       13.93        6.89      8.33 o 
   2 -12   6      122.63      160.80     16.94 o 
   3 -12   6      230.85      264.75     21.54 o 
   4 -12   6      523.59      550.18     31.01 o 
  -2 -11   6       39.10       38.27      9.05 o 
  -1 -11   6      304.69      279.97     20.10 o 
   0 -11   6      780.19      867.48     41.35 o 
   1 -11   6      310.25      342.28     22.97 o 
   2 -11   6      770.28      812.76     53.55 o 
   3 -11   6      570.94      578.89     30.73 o 
   4 -11   6      538.61      609.04     31.87 o 
   5 -11   6      346.59      388.51     24.69 o 
  -4 -10   6      501.93      484.13     29.86 o 
  -3 -10   6      411.96      411.77     25.84 o 
  -2 -10   6      303.22      306.95     19.38 o 
  -1 -10   6      482.64      516.29     19.70 o 
   0 -10   6     1399.57     1519.02     62.02 o 
   1 -10   6      156.44      156.38     23.40 o 
   2 -10   6      516.57      546.21     21.82 o 
   3 -10   6      569.25      571.14     22.06 o 
   4 -10   6      196.29      234.60     17.80 o 
   5 -10   6      137.51      125.77     14.07 o 
   6 -10   6       53.17       32.16     10.91 o 
  -5  -9   6       96.89       66.62     11.77 o 
  -4  -9   6      584.56      572.58     32.16 o 
  -3  -9   6      282.48      298.50     14.01 o 
  -2  -9   6      337.51      324.03     14.31 o 
  -1  -9   6      142.13      141.10     11.77 o 
   0  -9   6      228.18      250.39     20.39 o 
   1  -9   6        9.95        3.14      3.86 o 
   2  -9   6       68.03       79.05     14.36 o 
   3  -9   6        0.14       -2.39      5.46 o 
   4  -9   6       33.19       22.68      8.04 o 
   5  -9   6        0.91       -3.30      4.87 o 
   6  -9   6       13.79        0.26      8.47 o 
  -6  -8   6      123.45      141.28     15.79 o 
  -5  -8   6        0.18        1.72      5.74 o 
  -4  -8   6        8.12       10.39      4.16 o 
  -3  -8   6       13.43        8.37      4.59 o 
  -2  -8   6      267.88      284.23     12.69 o 
  -1  -8   6      121.53      102.89      7.36 o 
   0  -8   6       10.12       16.74      4.25 o 
   1  -8   6      312.77      316.94     13.88 o 
   2  -8   6      402.82      399.30     16.21 o 
   3  -8   6      551.34      529.46     20.11 o 
   4  -8   6      509.39      511.92     16.02 o 
   5  -8   6      321.29      322.58     22.83 o 
   6  -8   6      530.97      508.50     20.28 o 
  -6  -7   6        9.25       10.34      7.47 o 
  -5  -7   6      312.10      322.76     22.11 o 
  -4  -7   6      256.08      273.66     12.75 o 
  -3  -7   6      146.06      140.76      8.63 o 
  -2  -7   6      266.25      257.71     11.37 o 
  -1  -7   6     2593.12     2550.56     57.02 o 
   0  -7   6     1475.22     1417.23     40.53 o 
   1  -7   6     1577.15     1569.20     47.38 o 
   2  -7   6     1697.08     1618.35     46.25 o 
   3  -7   6     2311.35     2257.46     50.90 o 
   4  -7   6     1499.52     1445.00     48.00 o 
   5  -7   6      566.64      560.57     20.66 o 
   6  -7   6      828.25      825.34     38.05 o 
   7  -7   6      415.44      394.58     48.24 o 
  -7  -6   6      546.35      607.61     35.61 o 
  -6  -6   6      172.36      198.13     17.52 o 
  -5  -6   6     1789.92     1833.16     80.98 o 
  -4  -6   6     1086.09     1090.14     33.24 o 
  -3  -6   6     2649.43     2639.84     72.00 o 
  -2  -6   6     1932.83     1876.28     54.47 o 
  -1  -6   6     5139.63     4847.82    104.12 o 
   0  -6   6     2293.76     2249.70     74.08 o 
   1  -6   6     2475.39     2376.73     52.13 o 
   2  -6   6     1605.81     1563.99     44.42 o 
   3  -6   6     1843.99     1980.11     56.72 o 
   4  -6   6      192.26      204.32     11.96 o 
   5  -6   6      225.08      215.36     17.52 o 
   6  -6   6      148.64      144.15     17.52 o 
   7  -6   6      145.96      118.17     11.97 o 
  -8  -5   6      352.72      368.99     26.42 o 
  -7  -5   6      485.81      534.39     32.16 o 
  -6  -5   6      538.25      553.05     31.30 o 
  -5  -5   6     2240.66     2124.62     91.03 o 
  -4  -5   6     1523.23     1440.64     34.02 o 
  -3  -5   6     1774.00     1709.78     39.21 o 
  -2  -5   6     2065.42     1990.88     44.71 o 
  -1  -5   6     2423.60     2272.59     50.30 o 
   0  -5   6      313.88      322.69      9.97 o 
   1  -5   6      831.59      827.28     37.90 o 
   2  -5   6       10.48        5.79      4.02 o 
   3  -5   6      590.42      614.31     21.81 o 
   4  -5   6       54.46       38.01      6.49 o 
   5  -5   6        1.61       13.50      7.75 o 
   6  -5   6       33.40       27.85     10.05 o 
   7  -5   6       80.66       63.72      9.44 o 
  -8  -4   6      488.36      478.97     30.44 o 
  -7  -4   6      378.05      368.99     24.41 o 
  -6  -4   6      993.75      967.68     32.58 o 
  -5  -4   6      578.22      597.46     21.62 o 
  -4  -4   6      305.10      270.84     11.09 o 
  -3  -4   6      153.31      138.08      6.04 o 
  -2  -4   6        7.03        5.49      1.51 o 
  -1  -4   6        2.25        0.66      1.29 o 
   0  -4   6        0.07        4.88      4.02 o 
   1  -4   6       23.43       18.77      3.84 o 
   2  -4   6     2502.91     2557.68     70.24 o 
   3  -4   6       54.29       49.02      6.37 o 
   4  -4   6      459.29      461.73     18.67 o 
   5  -4   6      587.41      592.68     32.16 o 
   6  -4   6      710.46      701.22     37.33 o 
   7  -4   6      263.40      228.34     14.52 o 
  -8  -3   6       38.43       39.34      9.76 o 
  -7  -3   6        0.46       -0.20      3.72 o 
  -6  -3   6        5.73       10.26      3.77 o 
  -5  -3   6       19.31        8.25      3.45 o 
  -4  -3   6      367.65      368.04      9.28 o 
  -3  -3   6        6.01        3.61      1.73 o 
  -2  -3   6      320.94      275.61      7.34 o 
  -1  -3   6     3191.30     3282.83     89.88 o 
   0  -3   6     2771.16     2705.79     72.57 o 
   1  -3   6      724.61      726.13     23.12 o 
   2  -3   6     5902.08     6079.07    158.98 o 
   3  -3   6     1779.50     1711.54     49.74 o 
   4  -3   6     2490.64     2486.72     98.78 o 
   5  -3   6     1239.65     1258.58     56.57 o 
   6  -3   6     1130.44     1123.90     53.41 o 
  -9  -2   6       37.14       20.67      8.90 o 
  -8  -2   6      135.25      125.37     10.49 o 
  -7  -2   6       86.30       97.42      9.43 o 
  -6  -2   6     1054.66     1071.95     27.96 o 
  -5  -2   6     1102.80     1075.69     27.11 o 
  -4  -2   6     1528.72     1467.62     34.79 o 
  -3  -2   6     2665.12     2768.40     60.32 o 
  -2  -2   6     5984.31     5901.98    158.83 o 
  -1  -2   6     5617.83     5641.68    135.17 o 
   0  -2   6     4639.09     4628.66    150.61 o 
   1  -2   6     2186.14     2228.47     61.22 o 
   2  -2   6     8679.83     8991.24    232.49 o 
   3  -2   6      320.66      289.88     13.50 o 
   4  -2   6      690.11      747.74     37.04 o 
   5  -2   6      435.35      419.81     26.42 o 
   6  -2   6      503.65      469.78     29.86 o 
  -9  -1   6      427.24      433.69     20.46 o 
  -8  -1   6      332.19      348.40     17.02 o 
  -7  -1   6      295.41      281.66     11.48 o 
  -6  -1   6     1722.78     1767.71     42.48 o 
  -5  -1   6     1875.43     1926.29     45.18 o 
  -4  -1   6     1890.58     1865.63     43.32 o 
  -3  -1   6     4086.81     3954.18    108.28 o 
  -2  -1   6     3048.96     3017.47    117.30 o 
  -1  -1   6     2543.97     2464.12    108.25 o 
   0  -1   6     2563.48     2694.45    174.78 o 
   1  -1   6      455.47      495.73     30.28 o 
   2  -1   6     1041.34     1038.59     31.98 o 
   3  -1   6      494.18      502.83     18.98 o 
   4  -1   6      200.93      185.79     16.65 o 
   5  -1   6        9.91        6.89      9.19 o 
   6  -1   6       18.57        4.59     10.05 o 
  -9   0   6      557.72      547.74     18.99 o 
  -8   0   6      880.48      845.69     24.48 o 
  -7   0   6      471.30      456.71     15.45 o 
  -6   0   6     3296.83     3394.62     76.87 o 
  -5   0   6      445.74      465.88     16.41 o 
  -4   0   6      435.46      457.81     14.93 o 
  -3   0   6      412.99      437.90     15.62 o 
  -2   0   6     1031.17     1005.52     54.99 o 
  -1   0   6       75.89       95.15      5.28 o 
   0   0   6       64.30       71.61      4.77 o 
   1   0   6        6.08        3.81      2.39 o 
   2   0   6       83.17       79.54      7.32 o 
   3   0   6       46.86       47.09      9.76 o 
   4   0   6       68.16       57.72     11.77 o 
   5   0   6      283.32      294.04     22.40 o 
   6   0   6      135.58      112.85     17.23 o 
  -9   1   6       29.64       37.17      6.39 o 
  -8   1   6      127.20      139.21      8.82 o 
  -7   1   6      709.40      723.81     21.14 o 
  -6   1   6      153.65      145.24      7.66 o 
  -5   1   6      439.16      436.08     16.96 o 
  -4   1   6       31.16       33.60      3.76 o 
  -3   1   6      794.71      822.55     26.09 o 
  -2   1   6      486.56      546.27     32.30 o 
  -1   1   6     1824.99     1931.85     60.21 o 
   0   1   6      103.08       99.95     10.96 o 
   1   1   6     1417.42     1397.04     38.19 o 
   2   1   6     1309.28     1338.12     57.14 o 
   3   1   6      873.59      897.92     42.50 o 
   4   1   6      664.08      695.76     36.76 o 
   5   1   6      828.66      785.93     41.06 o 
 -10   2   6       25.67       24.24      6.37 o 
  -9   2   6      186.63      176.39     10.61 o 
  -8   2   6        0.51        3.62      3.83 o 
  -7   2   6      619.43      653.02     19.80 o 
  -6   2   6      530.73      526.51     16.32 o 
  -5   2   6     1703.65     1726.87     41.42 o 
  -4   2   6      319.23      329.67     11.21 o 
  -3   2   6     4700.68     4995.95    164.11 o 
  -2   2   6     1511.71     1492.73    161.52 o 
  -1   2   6     3634.45     3698.74     98.37 o 
   0   2   6     1676.00     1649.37     48.60 o 
   1   2   6     3557.29     3677.82    102.11 o 
   2   2   6     1343.36     1381.47     42.53 o 
   3   2   6      366.17      368.13     23.83 o 
   4   2   6      344.78      342.00     24.69 o 
   5   2   6      370.15      376.17     26.70 o 
 -10   3   6      587.42      653.84     22.42 o 
  -9   3   6      671.41      680.90     22.10 o 
  -8   3   6      464.69      455.21     23.87 o 
  -7   3   6     2305.41     2361.59     56.48 o 
  -6   3   6     1872.30     1875.03     45.40 o 
  -5   3   6     3186.43     3342.29     76.01 o 
  -4   3   6     1832.01     1997.14     47.18 o 
  -3   3   6     5364.35     6189.56    402.44 o 
  -2   3   6     2069.06     2243.72     64.35 o 
  -1   3   6     1645.50     1921.07    154.34 o 
   0   3   6      869.63      911.80     29.94 o 
   1   3   6      862.51      968.19     31.77 o 
   2   3   6      224.68      209.32     11.93 o 
   3   3   6      296.46      289.73     21.54 o 
   4   3   6       64.44       65.47     13.50 o 
  -9   4   6     1126.71     1154.73     32.73 o 
  -8   4   6      567.18      600.00     19.78 o 
  -7   4   6     2315.40     2354.74     56.54 o 
  -6   4   6     1613.45     1597.70     34.72 o 
  -5   4   6     1281.43     1293.61     65.99 o 
  -4   4   6      262.39      296.42     13.38 o 
  -3   4   6     1534.84     1583.11     93.47 o 
  -2   4   6      464.85      457.52     44.36 o 
  -1   4   6       33.00       54.11     12.92 o 
   0   4   6        0.51       -1.30      4.19 o 
   1   4   6      172.68      172.44     10.91 o 
   2   4   6      135.95      120.84     10.34 o 
   3   4   6        1.13        1.44      9.48 o 
  -9   5   6      290.91      302.37     14.01 o 
  -8   5   6      112.41      127.44      9.11 o 
  -7   5   6      155.53      168.61      9.62 o 
  -6   5   6       19.03       32.20      5.24 o 
  -5   5   6       93.77      112.18      9.79 o 
  -4   5   6       69.51       55.93      6.07 o 
  -3   5   6      186.47      162.81     16.37 o 
  -1   5   6        6.78       11.90      4.82 o 
   0   5   6      520.06      561.73     43.65 o 
   1   5   6      115.91      105.12     10.04 o 
   2   5   6      638.15      652.12     36.18 o 
   3   5   6       94.21       62.02     11.77 o 
  -9   6   6        0.10       -2.47      4.92 o 
  -8   6   6        0.47       -6.22      4.25 o 
  -7   6   6       17.99       32.93      6.20 o 
  -6   6   6      275.90      301.67     18.18 o 
  -5   6   6      119.87      117.47     13.80 o 
  -4   6   6      350.92      312.99     24.98 o 
  -2   6   6      372.40      374.86     32.02 o 
  -1   6   6     1226.38     1207.51     54.99 o 
   0   6   6     1413.51     1467.79     81.84 o 
   1   6   6      472.85      464.90     29.29 o 
   2   6   6      612.67      652.69     37.90 o 
  -8   7   6      440.66      477.29     23.75 o 
  -7   7   6      791.21      856.92     39.81 o 
  -6   7   6     1224.77     1253.02     41.71 o 
  -5   7   6      689.47      449.96     31.30 o 
  -4   7   6     1510.65      763.24     43.65 o 
  -2   7   6      603.43      595.52     36.04 o 
  -1   7   6      430.93      466.91     29.29 o 
   0   7   6      892.66      918.30     48.24 o 
   1   7   6      232.28      247.52     21.25 o 
  -8   8   6      446.46      537.47     17.08 o 
  -7   8   6      508.90      513.06     38.48 o 
  -6   8   6      737.71      801.15     41.64 o 
  -5   8   6      261.74      250.39     24.12 o 
  -4   8   6      550.97      244.94     23.26 o 
  -3   8   6      372.40      346.02     24.69 o 
  -2   8   6      200.99      215.08     19.24 o 
  -1   8   6       79.32       99.64     15.22 o 
   0   8   6      113.77       97.34     15.51 o 
  -7   9   6      196.03      117.73     17.52 o 
  -6   9   6      239.93      239.55     16.43 o 
  -5   9   6        0.49       -1.15     10.34 o 
  -4   9   6       74.30       25.27     11.77 o 
  -3   9   6        0.70        0.86      8.61 o 
  -2   9   6        0.65       -0.29      7.47 o 
   0 -12   7      110.46      111.13     14.64 o 
   1 -12   7       86.53       91.31     13.50 o 
   2 -12   7       99.98       87.87     13.50 o 
   3 -12   7      508.36      596.70     33.02 o 
  -2 -11   7       96.71       90.71     13.50 o 
  -1 -11   7      550.37      629.72     33.31 o 
   0 -11   7      374.28      393.11     24.69 o 
   1 -11   7      384.36      417.23     24.98 o 
   2 -11   7      220.72      222.59     18.38 o 
   3 -11   7      420.12      491.37     22.68 o 
   4 -11   7      145.11      172.00     16.65 o 
  -4 -10   7      455.00      446.64     19.37 o 
  -3 -10   7      346.32      377.89     23.83 o 
  -2 -10   7      269.46      275.79     13.50 o 
  -1 -10   7      748.79      776.74     36.76 o 
   0 -10   7      384.54      398.04     42.07 o 
   1 -10   7      213.01      238.79     24.84 o 
   2 -10   7      125.19      146.53     11.31 o 
   3 -10   7      162.77      164.52     11.57 o 
   4 -10   7       23.30       29.29      8.61 o 
   5 -10   7       28.96        3.73      7.75 o 
  -5  -9   7      173.61      170.28     16.65 o 
  -4  -9   7      287.95      277.19     14.01 o 
  -3  -9   7       87.31       88.88      8.33 o 
  -2  -9   7       66.58       62.27      9.19 o 
  -1  -9   7       25.72       18.76      4.95 o 
   0  -9   7      127.64      114.91      9.11 o 
   1  -9   7       11.96        6.09      4.57 o 
   2  -9   7       32.42       29.82      7.47 o 
   3  -9   7      178.36      172.57     23.69 o 
   4  -9   7      129.26      109.34     10.00 o 
   5  -9   7       60.56       28.43      9.19 o 
   6  -9   7      381.30      393.65     18.06 o 
  -6  -8   7        3.78        2.01      6.32 o 
  -5  -8   7       46.71       56.28     10.91 o 
  -4  -8   7        0.02        1.03      3.75 o 
  -3  -8   7        9.76        5.74      3.65 o 
  -2  -8   7      208.37      208.46      8.82 o 
  -1  -8   7      104.23       90.36      7.82 o 
   0  -8   7      507.99      543.82     19.85 o 
   1  -8   7      132.94      141.49      9.52 o 
   2  -8   7      615.03      615.01     22.24 o 
   3  -8   7     1090.53     1029.09     33.15 o 
   4  -8   7      378.79      372.08     15.82 o 
   5  -8   7      549.92      502.34     19.87 o 
   6  -8   7      928.59      951.48     31.92 o 
  -6  -7   7      117.66      132.38     14.93 o 
  -5  -7   7      129.57      146.45     14.36 o 
  -4  -7   7      269.28      291.74     13.16 o 
  -3  -7   7       16.76       15.52      4.73 o 
  -2  -7   7     1790.72     1751.17     40.87 o 
  -1  -7   7      902.37      955.25     29.57 o 
   0  -7   7     2885.73     2849.94     76.00 o 
   1  -7   7      674.29      672.09     23.02 o 
   2  -7   7     2170.63     2107.28     58.71 o 
   3  -7   7     2341.20     2275.42     51.72 o 
   4  -7   7     1026.80     1041.16     35.54 o 
   5  -7   7      538.75      563.87     21.27 o 
   6  -7   7      712.07      715.19     25.70 o 
  -7  -6   7       33.67       32.45      9.48 o 
  -6  -6   7      372.57      395.12     25.56 o 
  -5  -6   7      751.21      755.14     27.00 o 
  -4  -6   7      471.97      459.60     14.23 o 
  -3  -6   7      781.59      747.49     19.85 o 
  -2  -6   7     2540.93     2457.97     64.16 o 
  -1  -6   7      783.04      739.58     23.78 o 
   0  -6   7     2236.99     2197.60     78.82 o 
   1  -6   7      702.00      689.83     22.85 o 
   2  -6   7     1469.65     1505.29     44.60 o 
   3  -6   7      481.20      526.98     20.37 o 
   4  -6   7      189.04      186.01     13.50 o 
   5  -6   7      156.68      148.74     17.52 o 
   6  -6   7      142.60      105.96     15.79 o 
  -8  -5   7      376.95      447.67     30.15 o 
  -7  -5   7       42.55       43.65     10.34 o 
  -6  -5   7      494.27      490.21     22.25 o 
  -5  -5   7     1030.94      994.54     32.98 o 
  -4  -5   7      690.42      680.88     18.40 o 
  -3  -5   7      213.95      192.09      7.62 o 
  -2  -5   7     1279.63     1188.38     28.47 o 
  -1  -5   7       99.93       83.75      4.24 o 
   0  -5   7      628.47      582.84     19.58 o 
   1  -5   7        5.87        5.83      3.55 o 
   2  -5   7      205.14      196.31     10.91 o 
   3  -5   7        7.81        5.37      4.33 o 
   4  -5   7       14.68       17.55      5.58 o 
   5  -5   7       13.46       12.63      8.33 o 
   6  -5   7      104.65       89.02     14.64 o 
  -8  -4   7      301.52      332.81     24.12 o 
  -7  -4   7        5.78        2.20      4.48 o 
  -6  -4   7      332.66      339.60     15.62 o 
  -5  -4   7        4.32       -0.73      2.73 o 
  -4  -4   7       26.29       25.54      3.33 o 
  -3  -4   7        5.12        4.51      2.03 o 
  -2  -4   7       21.12       18.76      2.41 o 
  -1  -4   7        0.61        0.93      1.96 o 
   0  -4   7       83.98       83.42      6.87 o 
   1  -4   7      859.98      888.78     28.20 o 
   2  -4   7       66.55       76.34      7.64 o 
   3  -4   7      422.68      450.27     34.17 o 
   4  -4   7      243.48      251.76     13.79 o 
   5  -4   7      837.15      856.28     42.79 o 
   6  -4   7      455.67      434.74     28.71 o 
  -8  -3   7        1.35       -4.37      5.89 o 
  -7  -3   7      173.31      180.22     11.57 o 
  -6  -3   7       30.82       32.54      8.33 o 
  -5  -3   7      435.35      440.36     17.45 o 
  -4  -3   7       90.98       79.80      6.69 o 
  -3  -3   7       27.92       29.45      3.20 o 
  -2  -3   7     3629.29     3662.22    100.92 o 
  -1  -3   7     1471.36     1392.34     32.91 o 
   0  -3   7      225.21      224.55     10.51 o 
   1  -3   7     3508.98     3441.16     92.58 o 
   2  -3   7     1706.93     1719.84     49.94 o 
   3  -3   7     2477.43     2603.24     73.10 o 
   4  -3   7     1117.88     1144.55     45.08 o 
   5  -3   7      806.95      808.61     41.64 o 
   6  -3   7      369.63      365.54     26.42 o 
  -9  -2   7      243.20      246.01     15.28 o 
  -8  -2   7      146.02      146.90     11.45 o 
  -7  -2   7      507.63      500.37     20.79 o 
  -6  -2   7      523.56      488.32     15.42 o 
  -5  -2   7     1215.82     1170.48     29.32 o 
  -4  -2   7      904.26      851.80     27.82 o 
  -3  -2   7      696.73      669.39     22.42 o 
  -2  -2   7     4182.17     4100.39    114.09 o 
  -1  -2   7      735.71      631.81     16.77 o 
   0  -2   7      582.72      566.94     20.24 o 
   1  -2   7     3425.43     3437.50     92.59 o 
   2  -2   7      364.74      407.63     16.75 o 
   3  -2   7       76.49       87.93      8.93 o 
   4  -2   7      296.38      276.81     21.25 o 
   5  -2   7      350.69      340.85     24.98 o 
   6  -2   7       31.68       12.92     11.49 o 
  -9  -1   7      717.14      709.38     28.39 o 
  -8  -1   7      179.42      183.55     12.63 o 
  -7  -1   7     1049.31     1093.66     29.00 o 
  -6  -1   7      530.66      526.01     16.43 o 
  -5  -1   7     3702.02     3638.40     81.76 o 
  -4  -1   7      579.07      553.19     15.84 o 
  -3  -1   7      331.89      325.01     13.64 o 
  -2  -1   7     3160.17     3188.10     71.05 o 
  -1  -1   7      560.05      536.94     14.83 o 
   0  -1   7        3.33        4.28      2.97 o 
   1  -1   7      507.45      502.74     18.47 o 
   2  -1   7      139.79      129.42     11.34 o 
   3  -1   7       99.88       87.58     13.21 o 
   4  -1   7        0.01        4.88      8.90 o 
   5  -1   7        0.92       -0.86      9.19 o 
  -9   0   7      568.64      586.28     24.91 o 
  -8   0   7      199.68      200.72     10.37 o 
  -7   0   7     1389.81     1398.67     35.69 o 
  -6   0   7        5.65        8.98      3.20 o 
  -5   0   7       77.00       89.92      9.76 o 
  -4   0   7        0.62       -0.80      2.08 o 
  -3   0   7        7.06        5.31      2.82 o 
  -2   0   7      210.11      211.52      8.10 o 
  -1   0   7       98.70      122.21      6.88 o 
   0   0   7      888.22      966.08     69.74 o 
   1   0   7       35.06       46.49      6.00 o 
   2   0   7      906.39      930.37     43.36 o 
   3   0   7      178.59      181.48     17.23 o 
   4   0   7      452.24      447.38     28.71 o 
   5   0   7      385.16      397.70     27.57 o 
  -9   1   7       21.15       17.99      5.14 o 
  -8   1   7       15.68       13.07      4.43 o 
  -7   1   7       15.35       20.83      4.33 o 
  -6   1   7      157.74      168.47     17.64 o 
  -5   1   7        3.32        6.00      2.85 o 
  -4   1   7      514.86      546.93     16.07 o 
  -3   1   7     1252.66     1275.28     51.26 o 
  -2   1   7     1816.94     1734.55     54.44 o 
  -1   1   7       75.86       84.44      8.59 o 
   0   1   7     2130.92     2435.92    209.04 o 
   1   1   7     1845.26     1895.90    157.50 o 
   2   1   7     1768.65     1761.38     73.80 o 
   3   1   7      747.80      733.95     38.19 o 
   4   1   7     1002.47      980.33     48.82 o 
   5   1   7      503.92      546.45     33.88 o 
  -9   2   7       70.00       82.53      8.10 o 
  -8   2   7      125.55      122.62      9.95 o 
  -7   2   7      201.05      213.75     13.51 o 
  -6   2   7     1592.11     1709.25     42.20 o 
  -5   2   7      770.04      753.67     21.10 o 
  -4   2   7     1963.93     2070.03     60.67 o 
  -3   2   7     1654.89     1467.74    158.22 o 
  -2   2   7     5342.92     5099.26    317.21 o 
  -1   2   7     1592.80     1588.90     93.85 o 
   0   2   7     2697.74     2863.46    112.56 o 
   1   2   7     1528.30     1606.47     48.82 o 
   2   2   7      990.04      945.30     45.37 o 
   3   2   7      122.17      136.97     17.52 o 
   4   2   7      499.29      518.02     32.74 o 
  -9   3   7      145.58      142.91     12.14 o 
  -8   3   7      516.23      549.35     18.61 o 
  -7   3   7     1131.65     1170.18     31.53 o 
  -6   3   7     1979.53     2043.62     49.38 o 
  -5   3   7      931.36      920.07     25.14 o 
  -4   3   7     2781.29     3122.31     89.18 o 
  -3   3   7     1685.28     1947.32    127.35 o 
  -2   3   7     2601.95     2413.45    198.56 o 
  -1   3   7      201.80      179.29     22.25 o 
   0   3   7     1384.15     1465.04     45.47 o 
   1   3   7      168.56      196.53     11.93 o 
   2   3   7      581.52      593.25     33.60 o 
   3   3   7        6.40        6.89      9.48 o 
  -9   4   7      327.56      352.61     15.03 o 
  -8   4   7      458.86      499.25     17.74 o 
  -7   4   7     1001.11     1082.62     29.83 o 
  -6   4   7      460.41      503.55     16.79 o 
  -5   4   7      173.95      174.19     21.41 o 
  -4   4   7      809.86      848.26     29.70 o 
  -3   4   7       44.13       39.34     10.34 o 
  -2   4   7      189.73      175.31     11.57 o 
  -1   4   7       31.98       16.74      5.59 o 
   0   4   7       10.19       10.51      5.15 o 
   1   4   7      108.75       96.10      9.81 o 
   2   4   7        5.86        4.86      5.79 o 
   3   4   7      168.42      163.10     19.53 o 
  -9   5   7        6.66       11.28      5.64 o 
  -8   5   7       17.84       19.80      5.28 o 
  -7   5   7       19.48       16.64      5.28 o 
  -6   5   7       61.49       58.28      6.62 o 
  -5   5   7        2.26        3.14      4.27 o 
  -4   5   7       13.36       13.21      9.76 o 
  -3   5   7      126.65      158.51     17.23 o 
  -2   5   7       14.24       14.50      6.09 o 
  -1   5   7       31.09       43.28      8.18 o 
   0   5   7      265.97      268.73     14.96 o 
   1   5   7      649.09      746.11     64.75 o 
   2   5   7      144.43      151.04     16.94 o 
  -9   6   7       93.97       97.20      9.38 o 
  -8   6   7        0.90       -4.48      4.63 o 
  -7   6   7      285.57      327.03     13.97 o 
  -6   6   7      145.59      136.71     12.58 o 
  -5   6   7      290.26      299.78     24.41 o 
  -4   6   7      435.21      517.73     34.46 o 
  -3   6   7      750.23      642.78    103.66 o 
  -2   6   7     1096.14     1146.88     53.70 o 
  -1   6   7     1036.72     1159.70     39.16 o 
   0   6   7      747.63      758.51     29.24 o 
   1   6   7      686.75      666.76     38.77 o 
  -8   7   7      191.93      207.03     10.46 o 
  -7   7   7      888.58      955.87     36.32 o 
  -6   7   7      167.66      154.81     13.59 o 
  -5   7   7      522.82      547.02     35.89 o 
  -4   7   7      867.02      433.88     31.30 o 
  -3   7   7      634.92      404.59     30.15 o 
  -2   7   7      118.65      140.42     18.38 o 
  -1   7   7      311.42      395.41     27.57 o 
   0   7   7      247.72      245.80     21.54 o 
  -7   8   7      568.26      597.16     31.01 o 
  -6   8   7       89.98       76.09     15.22 o 
  -5   8   7      235.81      126.06     18.38 o 
  -3   8   7       78.03       46.37     15.51 o 
  -2   8   7       56.52       19.24      9.76 o 
   0 -12   8      227.92      270.21     21.25 o 
   1 -12   8      106.46      106.82     14.64 o 
   2 -12   8      329.38      375.06     28.00 o 
  -2 -11   8      240.11      254.41     20.10 o 
  -1 -11   8      599.95      674.51     34.75 o 
   0 -11   8      317.87      355.20     23.55 o 
   1 -11   8      242.72      237.92     14.08 o 
   2 -11   8      321.21      349.09     20.39 o 
   3 -11   8      233.15      240.59     14.76 o 
   4 -11   8      149.88      149.03     16.08 o 
  -4 -10   8      444.34      472.65     29.00 o 
  -3 -10   8      197.14      198.49     11.77 o 
  -2 -10   8      269.92      282.56     19.81 o 
  -1 -10   8      542.57      612.20     31.59 o 
   0 -10   8      245.84      283.85     14.49 o 
   1 -10   8       30.99       33.98      6.34 o 
   2 -10   8       96.17      105.10     10.00 o 
   3 -10   8       51.83       49.04      7.72 o 
   4 -10   8        5.09       11.66      6.07 o 
  -5  -9   8       17.83       12.35      8.04 o 
  -4  -9   8      165.52      177.46     16.08 o 
  -3  -9   8        6.98        1.01      4.06 o 
  -2  -9   8       27.06       27.21      8.33 o 
  -1  -9   8       80.93       73.22      7.80 o 
   0  -9   8       23.86       16.18      4.95 o 
   1  -9   8        0.30        1.72      4.41 o 
   2  -9   8       17.18       15.70      5.38 o 
   3  -9   8       92.75       91.24      9.23 o 
   4  -9   8       29.38       19.89     12.20 o 
   5  -9   8      164.79      183.78     17.52 o 
  -6  -8   8       25.85       26.42      9.48 o 
  -5  -8   8        6.85        6.60      7.18 o 
  -4  -8   8        1.51       -1.44      5.17 o 
  -3  -8   8       16.29       19.45      3.97 o 
  -2  -8   8        7.53        2.56      3.92 o 
  -1  -8   8      102.09       87.10      8.18 o 
   0  -8   8       19.13       18.16      4.82 o 
   1  -8   8      265.73      278.05     13.78 o 
   2  -8   8      483.30      504.38     20.07 o 
   3  -8   8      456.17      455.39     17.47 o 
   4  -8   8      164.76      153.62      9.41 o 
   5  -8   8      749.55      742.58     26.47 o 
  -6  -7   8      221.97      212.49     18.38 o 
  -5  -7   8      235.71      261.31     19.53 o 
  -4  -7   8      272.68      257.55     10.40 o 
  -3  -7   8      235.60      243.30     10.88 o 
  -2  -7   8      479.94      478.36     14.60 o 
  -1  -7   8     1840.30     1795.97     50.64 o 
   0  -7   8      103.78       92.46      8.05 o 
   1  -7   8      574.12      534.59     24.26 o 
   2  -7   8      969.38      973.85     31.48 o 
   3  -7   8      830.08      858.04     27.35 o 
   4  -7   8       91.07       81.71      9.48 o 
   5  -7   8      409.13      484.71     29.58 o 
  -7  -6   8      187.46      185.50     18.09 o 
  -6  -6   8      423.45      432.45     26.99 o 
  -5  -6   8      326.72      332.95     15.73 o 
  -4  -6   8      237.40      251.73     14.50 o 
  -3  -6   8      794.17      762.02     20.27 o 
  -2  -6   8       49.44       43.57      5.66 o 
  -1  -6   8     1371.40     1307.93     38.25 o 
   0  -6   8       19.13       16.86      3.56 o 
   1  -6   8      203.86      199.03     10.87 o 
   2  -6   8       91.67       77.43      8.46 o 
   3  -6   8      147.99      155.33     11.05 o 
   4  -6   8        1.62       -3.59      5.28 o 
   5  -6   8      129.87      138.12     18.09 o 
  -7  -5   8      207.89      199.57     17.52 o 
  -6  -5   8      603.21      586.33     23.23 o 
  -5  -5   8      322.51      293.06     18.81 o 
  -4  -5   8       11.74        2.02      8.47 o 
  -3  -5   8      301.69      281.95      9.85 o 
  -2  -5   8      143.30      129.49      6.34 o 
  -1  -5   8       63.86       53.31      4.67 o 
   0  -5   8       87.80       83.56     11.49 o 
   1  -5   8       18.40        9.86      8.04 o 
   2  -5   8       62.91       57.04      7.60 o 
   3  -5   8        4.55        4.35      4.54 o 
   4  -5   8      156.23      159.29     12.31 o 
   5  -5   8        8.74       10.62     10.34 o 
  -8  -4   8       14.67        7.82      5.35 o 
  -7  -4   8        2.78       -0.96      4.88 o 
  -6  -4   8        8.42        6.42      4.19 o 
  -5  -4   8      191.11      185.65     10.75 o 
  -4  -4   8       23.80       18.45      4.28 o 
  -3  -4   8       37.66       40.82      3.93 o 
  -2  -4   8      484.62      461.33     13.33 o 
  -1  -4   8        6.86        4.88      4.59 o 
   0  -4   8      421.07      441.21     16.91 o 
   1  -4   8      437.49      425.22     17.00 o 
   2  -4   8      925.71      965.88     44.65 o 
   3  -4   8      107.18      113.60     10.25 o 
   4  -4   8      528.84      531.81     23.26 o 
   5  -4   8      579.13      560.23     33.31 o 
  -8  -3   8      159.69      168.43     12.54 o 
  -7  -3   8      103.77       95.66      9.74 o 
  -6  -3   8      405.11      431.63     18.35 o 
  -5  -3   8      447.28      439.32     17.84 o 
  -4  -3   8      677.58      686.92     23.94 o 
  -3  -3   8      819.67      792.15     20.20 o 
  -2  -3   8     2757.76     2778.48     78.14 o 
  -1  -3   8      961.71      958.04     29.92 o 
   0  -3   8     1212.96     1240.33     37.33 o 
   1  -3   8     1335.15     1362.91     41.11 o 
   2  -3   8     1377.69     1431.04     43.65 o 
   3  -3   8      807.85      839.92     29.44 o 
   4  -3   8      189.24      216.14     13.81 o 
   5  -3   8      168.88      176.31     20.67 o 
  -9  -2   8       75.69       64.13      9.85 o 
  -8  -2   8      555.09      562.50     23.62 o 
  -7  -2   8      115.99      135.87     10.56 o 
  -6  -2   8     2059.72     2041.31     48.75 o 
  -5  -2   8      259.88      245.21      9.85 o 
  -4  -2   8      847.82      855.32     28.31 o 
  -3  -2   8     1786.30     1816.48     42.68 o 
  -2  -2   8     2349.08     2372.56     54.29 o 
  -1  -2   8      235.97      225.97      8.53 o 
   0  -2   8     1145.32     1173.19     35.83 o 
   1  -2   8      380.47      398.90     18.38 o 
   2  -2   8      105.86       96.87      9.44 o 
   3  -2   8       81.20       74.63      9.02 o 
   4  -2   8       78.87       74.66     14.36 o 
   5  -2   8       19.21        8.90     10.34 o 
  -9  -1   8      339.59      350.18     18.56 o 
  -8  -1   8      837.23      857.03     31.60 o 
  -7  -1   8      345.11      331.37     13.04 o 
  -6  -1   8     3157.23     3126.59     71.90 o 
  -5  -1   8      884.64      867.72     23.46 o 
  -4  -1   8      551.15      558.54     22.68 o 
  -3  -1   8     1092.61     1074.94     33.60 o 
  -2  -1   8      670.15      675.34     18.43 o 
  -1  -1   8        1.48       -0.58      2.84 o 
   0  -1   8      489.71      520.99     19.49 o 
   1  -1   8        0.72        1.37      5.17 o 
   2  -1   8       14.10       12.39      5.35 o 
   3  -1   8        5.97       10.91      8.61 o 
   4  -1   8      154.85      131.51     17.80 o 
   5  -1   8      163.00      161.38     20.39 o 
  -9   0   8      142.09      149.73     12.20 o 
  -8   0   8      468.36      493.45     17.21 o 
  -7   0   8        1.31        2.63      3.54 o 
  -6   0   8      207.10      198.19      9.34 o 
  -5   0   8       13.95        8.91      3.30 o 
  -4   0   8        0.19        2.58      2.82 o 
  -3   0   8        1.74        0.39      2.01 o 
  -2   0   8        2.25        5.31      2.70 o 
  -1   0   8      703.28      765.37     34.68 o 
   0   0   8       20.98       17.06      7.47 o 
   1   0   8      578.70      632.02     33.31 o 
   2   0   8      639.14      654.13     35.03 o 
   3   0   8      143.13      167.98     17.80 o 
   4   0   8      686.46      707.25     39.63 o 
  -9   1   8        1.77        2.75      4.53 o 
  -8   1   8      102.60       88.15      9.47 o 
  -7   1   8      230.42      234.61     10.86 o 
  -6   1   8      182.67      157.94      9.14 o 
  -5   1   8       49.08       57.59      6.40 o 
  -4   1   8      141.34      139.65      7.76 o 
  -3   1   8      537.85      543.79     20.09 o 
  -2   1   8      105.84      111.22      7.23 o 
  -1   1   8     1081.15     1215.20     87.78 o 
   0   1   8      554.93      666.78     62.02 o 
   1   1   8     1879.96     1992.82     82.70 o 
   2   1   8      887.21      871.21     43.36 o 
   3   1   8      643.98      682.55     37.90 o 
   4   1   8      450.37      525.20     33.60 o 
  -9   2   8      173.32      175.14     14.28 o 
  -8   2   8        4.41        4.98      4.05 o 
  -7   2   8      911.86      849.68     26.66 o 
  -6   2   8      422.25      418.88     14.68 o 
  -5   2   8      169.84      169.09      7.33 o 
  -4   2   8      805.14      847.70     28.73 o 
  -3   2   8     2395.19     2548.08     73.90 o 
  -2   2   8      529.34      568.60     23.48 o 
  -1   2   8     1473.92     1441.52     78.68 o 
   0   2   8      436.76      421.86     18.56 o 
   1   2   8     1314.14     1417.08     62.89 o 
   2   2   8       84.54       76.67     14.36 o 
   3   2   8      333.76      345.15     26.13 o 
  -9   3   8       88.33       77.08      8.45 o 
  -8   3   8      257.89      284.88     13.13 o 
  -7   3   8      668.43      655.04     20.76 o 
  -6   3   8      626.25      618.96     19.49 o 
  -5   3   8      287.52      323.47     16.08 o 
  -4   3   8      542.85      602.80     79.25 o 
  -3   3   8      601.90      711.41     52.62 o 
  -2   3   8      124.97      130.53     16.22 o 
  -1   3   8      470.70      562.82     53.55 o 
   0   3   8       40.03       20.97     10.34 o 
   1   3   8      285.00      332.23     24.12 o 
   2   3   8        0.06      -17.80      8.90 o 
   3   3   8       60.45       68.92     15.51 o 
  -9   4   8      119.70      139.83     10.38 o 
  -8   4   8       77.12       82.02     11.62 o 
  -7   4   8      121.73      141.53      9.48 o 
  -6   4   8        1.13       -2.13      3.99 o 
  -5   4   8        0.28       -1.66      4.66 o 
  -4   4   8        9.39        5.39      5.23 o 
  -3   4   8        0.25        5.84      8.18 o 
  -2   4   8       18.19       15.74      9.76 o 
  -1   4   8       42.89       25.27      6.70 o 
   0   4   8       65.31       55.24      8.18 o 
   1   4   8        4.71        2.64      6.21 o 
   2   4   8      196.17      174.30     20.96 o 
  -9   5   8        0.10       -1.90      4.93 o 
  -8   5   8       12.19       12.05      5.30 o 
  -7   5   8        4.35        3.94      3.65 o 
  -6   5   8       24.92       27.58      6.22 o 
  -5   5   8        5.57       -6.03      8.90 o 
  -4   5   8      207.42      220.82     21.25 o 
  -3   5   8      125.29      100.85     10.55 o 
  -2   5   8       10.84        9.83     10.77 o 
  -1   5   8       67.06       81.84     14.07 o 
   0   5   8      860.95      881.58     32.49 o 
   1   5   8      113.47      131.85     12.46 o 
  -8   6   8      251.94      244.11     13.87 o 
  -7   6   8      386.08      390.57     16.12 o 
  -6   6   8      540.96      554.20     34.46 o 
  -5   6   8      214.40      211.92     21.54 o 
  -3   6   8      740.69      743.14     39.91 o 
  -2   6   8      561.81      618.23     35.61 o 
  -1   6   8      450.96      272.51     24.12 o 
   0   6   8      448.68      475.68     22.54 o 
  -7   7   8      251.06      296.98     17.23 o 
  -6   7   8      343.79      283.70     24.41 o 
  -5   7   8      111.37       70.64     15.51 o 
  -4   7   8      516.86      487.66     34.31 o 
  -3   7   8      121.96      125.48     36.04 o 
  -2   7   8       28.61       23.73      8.72 o 
  -5   8   8       35.51       27.57     13.50 o 
  -4   8   8       95.31       51.26      9.85 o 
  -2 -11   9      239.70      246.66     20.39 o 
  -1 -11   9      556.83      611.05     33.02 o 
   0 -11   9      152.90      163.68     29.43 o 
   1 -11   9      277.75      321.18     40.20 o 
   2 -11   9      179.27      180.50     13.65 o 
  -3 -10   9      186.75      186.07     17.23 o 
  -2 -10   9       69.69       58.87     10.62 o 
  -1 -10   9      280.56      251.42     21.54 o 
   0 -10   9        6.07        6.82      5.10 o 
   1 -10   9        3.62        0.44      5.17 o 
   2 -10   9       12.65        6.44      8.18 o 
   3 -10   9        0.15       -8.04      7.75 o 
   4 -10   9        1.58       -3.01      5.86 o 
  -4  -9   9        2.23        4.59      6.03 o 
  -3  -9   9        0.02       -1.44      6.32 o 
  -2  -9   9       80.52       57.99      7.52 o 
  -1  -9   9        5.21        9.05      4.87 o 
   0  -9   9        7.23        9.13      5.03 o 
   1  -9   9        1.80       -2.32      5.03 o 
   2  -9   9       71.90       65.81      8.54 o 
   3  -9   9      111.54      112.06     10.69 o 
   4  -9   9       19.58       18.36      9.91 o 
  -5  -8   9       76.33       76.38     12.63 o 
  -4  -8   9      149.61      148.99     11.03 o 
  -3  -8   9      119.58      123.45      7.70 o 
  -2  -8   9      403.91      414.90     17.29 o 
  -1  -8   9      125.57      132.77     10.30 o 
   0  -8   9      664.77      689.51     38.91 o 
   1  -8   9      391.35      385.70     17.01 o 
   2  -8   9      436.45      423.46     18.44 o 
   3  -8   9      281.41      264.80     14.54 o 
   4  -8   9      175.43      176.84     10.55 o 
  -6  -7   9      779.53      849.96     44.80 o 
  -5  -7   9      556.01      583.58     23.34 o 
  -4  -7   9      525.00      536.57     21.21 o 
  -3  -7   9      358.04      351.62     12.41 o 
  -2  -7   9     2134.52     2144.48     59.55 o 
  -1  -7   9      283.55      268.11     13.04 o 
   0  -7   9      438.56      423.51     17.17 o 
   1  -7   9      319.39      323.67     19.53 o 
   2  -7   9      413.37      420.78     19.74 o 
   3  -7   9       61.16       68.27      8.99 o 
   4  -7   9       43.27       55.74     13.64 o 
   5  -7   9        2.82        2.58      9.19 o 
  -7  -6   9      295.25      308.40     22.97 o 
  -6  -6   9      790.61      792.46     29.54 o 
  -5  -6   9      765.64      774.67     28.12 o 
  -4  -6   9      558.20      523.42     20.48 o 
  -3  -6   9      531.52      520.87     15.61 o 
  -2  -6   9      866.51      831.64     26.86 o 
  -1  -6   9      108.61      104.73      8.56 o 
   0  -6   9       46.96       45.33      6.21 o 
   1  -6   9        8.14        1.39      4.66 o 
   2  -6   9       32.12       27.85      6.80 o 
   3  -6   9       45.48       38.33      7.44 o 
   4  -6   9       18.85       10.33      8.04 o 
   5  -6   9       76.83       53.41     14.07 o 
  -7  -5   9      373.28      346.57     17.72 o 
  -6  -5   9      369.91      383.19     17.63 o 
  -5  -5   9      440.50      441.48     18.63 o 
  -4  -5   9       30.75       33.48      5.63 o 
  -3  -5   9        0.08        0.56      2.28 o 
  -2  -5   9        5.65        6.78      3.72 o 
  -1  -5   9        8.47       -3.16      4.88 o 
   0  -5   9        0.24        3.59      4.05 o 
   1  -5   9      109.01       90.76      8.79 o 
   2  -5   9       79.84       68.07      8.58 o 
   3  -5   9      286.78      297.92     17.80 o 
   4  -5   9       28.74       35.87      8.11 o 
   5  -5   9      293.86      333.38     25.56 o 
  -8  -4   9       31.75       28.99      7.01 o 
  -7  -4   9        0.69        1.50      4.61 o 
  -6  -4   9       36.09       39.93      7.61 o 
  -5  -4   9       87.40       87.22      8.41 o 
  -4  -4   9        1.59        1.10      2.99 o 
  -3  -4   9      427.01      416.19     11.07 o 
  -2  -4   9      169.08      163.39     14.64 o 
  -1  -4   9      355.12      384.04     15.69 o 
   0  -4   9      765.11      748.68     25.55 o 
   1  -4   9     1309.14     1363.82     42.01 o 
   2  -4   9      369.66      348.91     16.94 o 
   3  -4   9      728.07      805.86     29.34 o 
   4  -4   9      542.31      517.68     22.84 o 
   5  -4   9      812.49      869.78     45.94 o 
  -8  -3   9       37.93       46.77      8.00 o 
  -7  -3   9      213.04      204.74     12.82 o 
  -6  -3   9      435.85      433.06     18.72 o 
  -5  -3   9      719.24      726.13     26.06 o 
  -4  -3   9       82.06       73.31      8.18 o 
  -3  -3   9     1845.27     1781.04     60.73 o 
  -2  -3   9     1501.85     1437.84     34.91 o 
  -1  -3   9      529.52      513.81     19.37 o 
   0  -3   9      512.73      551.27     20.79 o 
   1  -3   9     1605.81     1664.03     49.74 o 
   2  -3   9      530.65      571.59     22.43 o 
   3  -3   9      327.31      388.85     18.47 o 
   4  -3   9       28.78       34.17     12.06 o 
  -8  -2   9      332.06      340.19     17.66 o 
  -7  -2   9      595.92      598.55     24.10 o 
  -6  -2   9      768.40      735.40     26.86 o 
  -5  -2   9      797.94      780.49     27.38 o 
  -4  -2   9      742.59      727.19     25.34 o 
  -3  -2   9     2059.36     1971.81     46.62 o 
  -2  -2   9      539.64      516.74     15.41 o 
  -1  -2   9      711.81      778.84     26.59 o 
   0  -2   9      366.69      380.25     16.43 o 
   1  -2   9      640.36      689.02     24.97 o 
   2  -2   9       46.21       53.04     13.93 o 
   3  -2   9      119.03      111.41     16.37 o 
   4  -2   9       88.20       59.44     14.93 o 
  -9  -1   9      433.03      411.72     20.75 o 
  -8  -1   9      287.51      269.28     30.01 o 
  -7  -1   9      982.59      991.53     27.40 o 
  -6  -1   9      716.32      695.18     20.66 o 
  -5  -1   9      588.60      608.61     22.67 o 
  -4  -1   9       14.52        9.54      3.65 o 
  -3  -1   9      534.26      518.80     15.76 o 
  -2  -1   9        1.62        0.10      2.80 o 
  -1  -1   9      272.47      282.94     13.80 o 
   0  -1   9       53.85       44.65      6.90 o 
   1  -1   9        1.58       -1.04      4.88 o 
   2  -1   9       11.43       10.62      8.61 o 
   3  -1   9       47.07       47.67     13.21 o 
   4  -1   9      109.22       89.30     16.37 o 
  -9   0   9      101.40      110.32     11.87 o 
  -8   0   9        2.56        2.72      3.95 o 
  -7   0   9       48.44       38.65      5.49 o 
  -6   0   9      230.95      217.71     10.21 o 
  -5   0   9       25.34       23.58      5.03 o 
  -4   0   9       21.32       26.24      5.17 o 
  -3   0   9       38.72       27.43      3.39 o 
  -2   0   9      820.56      876.26     23.70 o 
  -1   0   9      135.75      119.32      7.60 o 
   0   0   9      294.92      307.03     14.91 o 
   1   0   9      160.50      189.81     18.09 o 
   2   0   9      111.38      126.63     16.94 o 
   3   0   9      199.25      165.69     20.10 o 
  -9   1   9        1.87        2.18      4.63 o 
  -8   1   9      208.75      225.66     11.60 o 
  -7   1   9       84.47       81.90      7.60 o 
  -6   1   9       96.26       95.33      7.51 o 
  -5   1   9      193.09      188.09     11.10 o 
  -4   1   9      695.49      701.80     20.30 o 
  -3   1   9      163.89      177.25      8.70 o 
  -2   1   9      950.23      980.45     33.26 o 
  -1   1   9        1.59       -3.30      4.87 o 
   0   1   9     1395.77     1535.68     67.19 o 
   1   1   9      555.65      582.63     33.60 o 
   2   1   9      142.35      157.65     19.53 o 
   3   1   9      129.15      152.48     20.67 o 
  -9   2   9      155.68      149.51     11.01 o 
  -8   2   9      621.85      626.83     20.81 o 
  -7   2   9      741.90      736.86     23.97 o 
  -6   2   9      486.12      480.25     16.59 o 
  -5   2   9      533.98      550.09     17.46 o 
  -4   2   9      932.05      916.29     31.26 o 
  -3   2   9      353.10      336.74     22.49 o 
  -2   2   9      936.71     1133.77     75.09 o 
  -1   2   9       15.18        6.06      6.00 o 
   0   2   9      330.43      382.48     26.42 o 
   1   2   9      148.11      141.28     18.09 o 
   2   2   9       15.64       14.64     11.20 o 
  -9   3   9       86.54       99.58      9.87 o 
  -8   3   9     1085.67     1145.69     32.45 o 
  -7   3   9      616.21      611.59     20.23 o 
  -6   3   9      306.03      309.08     19.10 o 
  -5   3   9      172.17      195.99     31.44 o 
  -4   3   9      170.27      185.26     14.21 o 
  -3   3   9       17.96       23.74      9.91 o 
  -2   3   9       66.00       81.85     10.15 o 
  -1   3   9       25.57       23.85      7.15 o 
   0   3   9        0.30        2.01      9.19 o 
   1   3   9       18.41        5.46     10.62 o 
   2   3   9        0.06      -10.05      9.76 o 
  -8   4   9      220.01      221.98     12.32 o 
  -7   4   9        3.16       -0.45      4.54 o 
  -6   4   9        7.81       -0.98      4.78 o 
  -5   4   9        6.72        1.67      5.47 o 
  -4   4   9       15.89        4.31      8.33 o 
  -3   4   9      119.28      121.87     11.76 o 
  -2   4   9       40.48       28.49      7.89 o 
  -1   4   9       98.66       73.34     16.37 o 
   0   4   9       17.18       11.46      9.76 o 
   1   4   9      124.33      110.27     17.52 o 
  -8   5   9        0.92        6.80      4.98 o 
  -7   5   9       70.85       86.11     10.81 o 
  -6   5   9       38.16       58.29     12.35 o 
  -5   5   9      208.77      212.49     20.96 o 
  -4   5   9      437.46      412.44     20.18 o 
  -3   5   9      175.00      141.29     33.31 o 
  -2   5   9      170.86      148.78     24.55 o 
  -1   5   9      658.12      649.26     57.00 o 
   0   5   9      543.63      594.40     36.47 o 
  -7   6   9      645.25      726.78     40.49 o 
  -6   6   9      178.78      187.80     19.81 o 
  -5   6   9      457.24      314.43     25.84 o 
  -4   6   9      736.64      603.26     76.67 o 
  -3   6   9      379.93      245.80     24.12 o 
  -2   6   9      310.37      348.52     19.98 o 
  -6   7   9       64.36       52.55     14.07 o 
  -5   7   9      374.74      365.25     29.29 o 
  -4   7   9      281.99      259.68     17.74 o 
   0 -11  10      175.56      156.45     12.83 o 
   1 -11  10      143.58      143.74     12.55 o 
  -3 -10  10       37.58       37.04      9.76 o 
  -2 -10  10       91.08       75.68     14.07 o 
  -1 -10  10        3.63        1.64      5.45 o 
   0 -10  10       21.39       14.09     11.77 o 
   1 -10  10       18.30       10.57      6.62 o 
   2 -10  10        0.75       -7.56      5.60 o 
  -3  -9  10       94.73       92.38     14.07 o 
  -2  -9  10       19.12       21.69      8.04 o 
  -1  -9  10      191.65      182.73     12.07 o 
   0  -9  10        0.49       -0.79      4.90 o 
   1  -9  10      268.96      273.29     15.13 o 
   2  -9  10      361.65      346.20     17.29 o 
   3  -9  10      271.95      251.91     15.44 o 
  -5  -8  10      351.55      391.39     25.56 o 
  -4  -8  10      182.12      198.34     43.22 o 
  -3  -8  10      818.89      849.45     28.70 o 
  -2  -8  10      356.92      337.83     15.94 o 
  -1  -8  10     1494.52     1490.93     47.38 o 
   0  -8  10      607.58      612.20     22.98 o 
   1  -8  10      855.95      844.52     29.35 o 
   2  -8  10      722.19      703.97     26.37 o 
   3  -8  10      446.72      451.45     20.55 o 
   4  -8  10      156.94      154.01     10.94 o 
  -6  -7  10      742.54      818.66     43.36 o 
  -5  -7  10      547.44      572.55     23.23 o 
  -4  -7  10      489.59      504.56     20.78 o 
  -3  -7  10     1373.66     1386.21     43.22 o 
  -2  -7  10      822.37      786.67     26.70 o 
  -1  -7  10     1041.76      980.14     31.68 o 
   0  -7  10      344.21      347.58     15.82 o 
   1  -7  10      562.74      561.27     21.83 o 
   2  -7  10      346.60      362.31     14.10 o 
   3  -7  10      100.15       98.14     12.35 o 
   4  -7  10        0.23       -5.41      6.28 o 
  -7  -6  10      602.27      655.35     27.06 o 
  -6  -6  10      865.47      877.26     32.17 o 
  -5  -6  10      601.27      623.33     24.30 o 
  -4  -6  10      567.47      534.45     23.69 o 
  -3  -6  10     1014.27      982.12     31.15 o 
  -2  -6  10      108.11       94.41      8.62 o 
  -1  -6  10      353.92      359.77     15.49 o 
   0  -6  10       38.45       33.02      9.76 o 
   1  -6  10        9.77       19.34      6.28 o 
   2  -6  10       18.25        9.70      6.46 o 
   3  -6  10       16.00       10.92      6.80 o 
   4  -6  10       45.73       49.41      9.44 o 
  -7  -5  10      338.44      339.93     17.74 o 
  -6  -5  10      128.94      114.08     10.34 o 
  -5  -5  10       53.12       48.64     14.36 o 
  -4  -5  10       32.11       29.33     10.91 o 
  -3  -5  10      101.70       88.32      7.87 o 
  -2  -5  10      133.94      114.15     11.20 o 
  -1  -5  10       12.39        2.58      6.03 o 
   0  -5  10        3.67       11.00      5.27 o 
   1  -5  10      225.71      266.38     14.17 o 
   2  -5  10      153.98      181.75     19.38 o 
   3  -5  10       66.65       73.71     17.23 o 
   4  -5  10      275.66      334.24     18.67 o 
  -8  -4  10       72.67       74.63     10.07 o 
  -7  -4  10       22.52        8.27      5.78 o 
  -6  -4  10      231.67      216.10     13.00 o 
  -5  -4  10       63.67       66.89      7.80 o 
  -4  -4  10      331.77      325.92     14.92 o 
  -3  -4  10      451.42      463.79     14.29 o 
  -2  -4  10      734.57      764.42     26.34 o 
  -1  -4  10      551.97      588.71     21.86 o 
   0  -4  10      692.06      741.29     42.79 o 
   1  -4  10      868.71      942.76     32.06 o 
   2  -4  10      536.60      559.31     23.03 o 
   3  -4  10      302.16      289.01     16.62 o 
   4  -4  10      680.90      777.31     43.07 o 
  -8  -3  10      293.27      255.10     15.72 o 
  -7  -3  10      442.32      450.19     20.43 o 
  -6  -3  10      968.40      983.27     34.27 o 
  -5  -3  10      370.16      359.87     17.09 o 
  -4  -3  10      936.17      930.73     50.54 o 
  -3  -3  10     1263.38     1226.47     31.24 o 
  -2  -3  10      990.97      978.34     31.94 o 
  -1  -3  10      389.98      389.39     16.93 o 
   0  -3  10      689.94      692.11     25.26 o 
   1  -3  10      602.45      675.46     25.37 o 
   2  -3  10      191.40      198.52     13.64 o 
   3  -3  10       49.71       63.17     14.64 o 
   4  -3  10       75.29       72.94     16.08 o 
  -8  -2  10      828.65      862.01     32.53 o 
  -7  -2  10      764.18      775.67     29.07 o 
  -6  -2  10     1852.72     1787.76     55.63 o 
  -5  -2  10      434.22      440.69     18.68 o 
  -4  -2  10     1900.55     1850.39     44.72 o 
  -3  -2  10      842.21      870.95     23.79 o 
  -2  -2  10      513.63      539.89     22.68 o 
  -1  -2  10       85.68       84.80      9.02 o 
   0  -2  10      344.09      358.04     16.74 o 
   1  -2  10       28.20       32.00      8.76 o 
   2  -2  10       40.56       30.15     10.62 o 
   3  -2  10       36.67       19.81     11.20 o 
  -8  -1  10      429.22      416.03     19.98 o 
  -7  -1  10      291.31      300.62     12.81 o 
  -6  -1  10      503.25      479.42     20.20 o 
  -5  -1  10       55.20       45.09      9.62 o 
  -4  -1  10        9.33       11.20      4.20 o 
  -3  -1  10        4.01        7.30      4.16 o 
  -2  -1  10        2.65        2.75      2.99 o 
  -1  -1  10      214.63      196.95     12.38 o 
   0  -1  10        3.17       14.13      5.64 o 
   1  -1  10      186.47      213.93     19.53 o 
   2  -1  10       12.01       20.39     10.34 o 
   3  -1  10      111.01      105.10     16.94 o 
  -9   0  10       44.78       31.74      7.58 o 
  -8   0  10        0.09        2.13      4.28 o 
  -7   0  10       47.74       36.38      5.90 o 
  -6   0  10       19.82       15.57      5.42 o 
  -5   0  10       13.65       18.38      6.89 o 
  -4   0  10      127.95      127.80      8.25 o 
  -3   0  10      672.26      666.78     16.86 o 
  -2   0  10       30.91       33.78      4.96 o 
  -1   0  10      580.55      619.51     23.75 o 
   0   0  10      148.89      163.96     16.94 o 
   1   0  10      577.96      645.23     36.18 o 
   2   0  10      116.02       88.44     15.51 o 
  -9   1  10      136.46      131.39     10.23 o 
  -8   1  10      398.85      410.60     24.70 o 
  -7   1  10      586.52      588.48     19.56 o 
  -6   1  10      573.28      539.56     22.16 o 
  -5   1  10      922.41      941.92     32.73 o 
  -4   1  10      989.98      946.08     22.63 o 
  -3   1  10     1661.20     1742.15     43.16 o 
  -2   1  10      290.27      317.42     17.49 o 
  -1   1  10     1340.52     1437.18     64.61 o 
   0   1  10      561.06      644.36     36.18 o 
   1   1  10      365.37      393.97     27.85 o 
   2   1  10       38.24       56.57     14.64 o 
  -8   2  10      653.63      640.96     21.94 o 
  -7   2  10     1221.07     1251.09     34.36 o 
  -6   2  10      801.86      791.97     29.50 o 
  -5   2  10      907.62      944.02     26.79 o 
  -4   2  10     1082.20     1073.19     29.40 o 
  -3   2  10     1338.89     1261.24    123.76 o 
  -2   2  10       43.87       36.98     13.78 o 
  -1   2  10      365.12      390.24     27.28 o 
   0   2  10      123.29      126.35     18.09 o 
   1   2  10       78.19       69.20     14.93 o 
  -8   3  10      805.04      850.08     31.50 o 
  -7   3  10      489.98      496.16     22.24 o 
  -6   3  10      360.92      366.24     29.72 o 
  -5   3  10      165.57      174.92     12.35 o 
  -4   3  10       42.83       50.58      8.30 o 
  -3   3  10      196.18      202.95     13.60 o 
  -2   3  10        8.85       -2.69      6.49 o 
  -1   3  10        0.33       -4.65      8.18 o 
   0   3  10       49.68       51.69     14.07 o 
  -8   4  10       38.66       36.93      7.24 o 
  -7   4  10       16.97        6.51      6.89 o 
  -6   4  10        8.39        1.08      5.85 o 
  -5   4  10       31.62       22.97      9.19 o 
  -4   4  10       75.93       63.61      9.54 o 
  -3   4  10        1.02       -1.32      6.80 o 
  -2   4  10       51.11       58.75     10.25 o 
  -1   4  10       63.52       50.10     10.33 o 
  -7   5  10       62.08       72.45      9.52 o 
  -6   5  10      215.14      221.97     20.10 o 
  -5   5  10      202.63      144.72     18.95 o 
  -4   5  10      647.36      691.09     44.22 o 
  -3   5  10      157.05      141.39     14.31 o 
  -2   5  10      382.23      397.72     21.62 o 
  -5   6  10      215.18      170.64     15.01 o 
  -4   6  10      502.28      580.05     80.69 o 
  -2 -10  11       10.11       11.43      6.17 o 
  -1 -10  11        3.76       -1.15      8.33 o 
   0 -10  11       39.57       24.11      6.76 o 
   1 -10  11        0.74      -10.52      6.17 o 
  -3  -9  11       96.28       98.60     10.18 o 
  -2  -9  11      173.09      156.91     13.64 o 
  -1  -9  11      102.78       96.30     15.51 o 
   0  -9  11      199.88      207.61     13.29 o 
   1  -9  11      435.16      448.48     25.41 o 
   2  -9  11      765.92      778.88     83.70 o 
  -5  -8  11      289.12      305.31     28.14 o 
  -4  -8  11      393.79      422.11     29.29 o 
  -3  -8  11      669.42      690.96     36.32 o 
  -2  -8  11      874.88      860.59     44.80 o 
  -1  -8  11      829.27      798.04     28.17 o 
   0  -8  11      749.94      730.42     26.70 o 
   1  -8  11      624.49      603.49     23.91 o 
   2  -8  11      787.45      796.13     50.68 o 
  -5  -7  11      413.65      415.84     38.62 o 
  -4  -7  11      661.70      611.92     36.18 o 
  -3  -7  11      730.69      740.63     26.21 o 
  -2  -7  11     1170.37     1134.25     35.94 o 
  -1  -7  11      298.54      282.44     34.46 o 
   0  -7  11      416.53      418.65     18.19 o 
   1  -7  11      248.92      233.30     13.87 o 
   2  -7  11      235.32      260.16     23.83 o 
   3  -7  11        0.19        3.12      6.58 o 
  -6  -6  11      528.02      531.22     22.99 o 
  -5  -6  11      305.47      291.05     38.62 o 
  -4  -6  11      585.23      559.94     33.60 o 
  -3  -6  11       37.97       34.16      6.20 o 
  -2  -6  11      183.24      162.87     10.82 o 
  -1  -6  11       10.66        2.10      4.76 o 
   0  -6  11        2.49        0.00      7.18 o 
   1  -6  11        1.65        2.39      5.67 o 
   2  -6  11       23.98       31.55      8.02 o 
   3  -6  11      107.85       98.67     11.81 o 
  -7  -5  11       79.09       79.67     10.21 o 
  -6  -5  11        0.10        1.44      4.94 o 
  -5  -5  11       24.97       18.39      5.90 o 
  -4  -5  11        0.15       -4.56      4.74 o 
  -3  -5  11      322.63      289.79     14.14 o 
  -2  -5  11       52.07       32.50      5.99 o 
  -1  -5  11       49.36       44.85      7.10 o 
   0  -5  11      452.84      457.87     19.67 o 
   1  -5  11      566.08      583.64     23.71 o 
   2  -5  11      193.51      223.87     19.96 o 
   3  -5  11      409.70      425.12     28.43 o 
  -7  -4  11      134.39      121.51     11.04 o 
  -6  -4  11      285.42      267.23     14.80 o 
  -5  -4  11      496.54      508.52     21.01 o 
  -4  -4  11      201.94      192.04     11.59 o 
  -3  -4  11     2027.33     1782.34     77.24 o 
  -2  -4  11      599.56      606.58     32.30 o 
  -1  -4  11      851.66      884.50     37.04 o 
   0  -4  11     1319.23     1308.25     69.20 o 
   1  -4  11      729.30      818.82     29.94 o 
   2  -4  11      271.99      276.99     18.81 o 
   3  -4  11      521.30      526.07     24.26 o 
  -8  -3  11      236.05      228.21     15.64 o 
  -7  -3  11      956.70      969.30     35.18 o 
  -6  -3  11      598.73      554.72     37.76 o 
  -5  -3  11     1298.02     1303.66     42.41 o 
  -4  -3  11      414.94      397.31     14.26 o 
  -3  -3  11     3184.93     3174.96    117.01 o 
  -2  -3  11      707.35      707.12     26.06 o 
  -1  -3  11      624.76      634.94     30.58 o 
   0  -3  11      789.77      834.94     29.94 o 
   1  -3  11      428.87      455.38     20.71 o 
   2  -3  11       99.01       95.91     11.57 o 
   3  -3  11       58.75       54.85     14.36 o 
  -8  -2  11      573.17      551.73     24.41 o 
  -7  -2  11     1195.33     1176.09     40.57 o 
  -6  -2  11      689.24      635.25     25.06 o 
  -5  -2  11     1491.75     1511.99     38.55 o 
  -4  -2  11      502.52      513.36     16.93 o 
  -3  -2  11      770.15      691.78     25.66 o 
  -2  -2  11       26.80       31.73      6.89 o 
  -1  -2  11      208.17      210.73     16.22 o 
   0  -2  11       26.66       19.98      6.80 o 
   1  -2  11        0.56        1.72      8.90 o 
   2  -2  11        5.23       -3.16      9.76 o 
  -8  -1  11      117.21      143.70     12.20 o 
  -7  -1  11      239.10      218.38     16.37 o 
  -6  -1  11        0.90       -2.30      4.76 o 
  -5  -1  11        0.23       -3.28      5.45 o 
  -4  -1  11       47.93       35.19      5.65 o 
  -3  -1  11       35.54       40.17      5.40 o 
  -2  -1  11      140.07      128.05     11.47 o 
  -1  -1  11       34.64       28.45      7.21 o 
   0  -1  11      381.66      411.77     27.28 o 
   1  -1  11      155.62      148.74     18.38 o 
   2  -1  11       87.12       78.68     15.51 o 
  -8   0  11       71.46       65.22      9.66 o 
  -7   0  11       15.88       15.51      8.90 o 
  -6   0  11      128.66      114.80     10.07 o 
  -5   0  11       43.48       45.53      7.45 o 
  -4   0  11      617.89      619.99     19.64 o 
  -3   0  11      427.92      446.95     15.68 o 
  -2   0  11      825.11      886.84     46.52 o 
  -1   0  11      285.56      320.17     24.12 o 
   0   0  11     1010.24     1136.54     54.85 o 
   1   0  11      585.95      594.11     35.89 o 
  -8   1  11      870.11      837.08     32.39 o 
  -7   1  11      512.12      493.54     22.08 o 
  -6   1  11      623.57      624.68     28.00 o 
  -5   1  11     1141.39     1177.75     43.65 o 
  -4   1  11     1343.57     1381.93     31.40 o 
  -3   1  11      919.26      908.66     26.12 o 
  -2   1  11     1119.70     1171.00     55.42 o 
  -1   1  11      615.00      654.70     38.19 o 
   0   1  11      856.15      882.41     46.52 o 
   1   1  11      185.17      207.90     23.55 o 
  -8   2  11      925.42      885.34     34.00 o 
  -7   2  11      898.63      884.72     33.32 o 
  -6   2  11      525.39      558.42     23.75 o 
  -5   2  11     1069.04     1116.93     38.47 o 
  -4   2  11      754.03      779.23     23.74 o 
  -3   2  11      261.85      258.95     18.38 o 
  -2   2  11      322.07      307.54     24.69 o 
  -1   2  11      119.79      119.17     18.95 o 
   0   2  11      136.92      132.09     19.81 o 
  -7   3  11      144.38      140.26     18.81 o 
  -6   3  11       51.98       57.94      8.97 o 
  -5   3  11       37.52       29.78      7.24 o 
  -4   3  11       68.55       79.16     20.39 o 
  -3   3  11        5.49       -3.01      6.60 o 
  -2   3  11        1.42       -9.89      6.69 o 
  -1   3  11       24.45       17.80     13.21 o 
  -7   4  11       18.40       13.84     14.50 o 
  -6   4  11        0.47       -5.14      4.77 o 
  -5   4  11       74.87       74.19     10.33 o 
  -4   4  11       78.97       66.19     10.35 o 
  -3   4  11      135.83      131.36     13.49 o 
  -2   4  11       64.11       61.38     11.35 o 
  -2  -9  12      232.98      221.49     14.14 o 
  -1  -9  12      266.06      259.58     23.26 o 
   0  -9  12      278.76      269.26     29.86 o 
  -4  -8  12      262.12      237.19     22.11 o 
  -3  -8  12      592.17      553.79     22.49 o 
  -2  -8  12      539.03      513.42     35.18 o 
  -1  -8  12      683.57      650.55     24.93 o 
   0  -8  12      342.80      316.36     19.53 o 
   1  -8  12      598.60      618.10     40.06 o 
  -5  -7  12      330.49      356.07     27.57 o 
  -4  -7  12      450.87      412.63     29.58 o 
  -3  -7  12      661.19      658.41     24.68 o 
  -2  -7  12      406.78      417.80     28.71 o 
  -1  -7  12      201.47      198.40     17.80 o 
   0  -7  12      146.25      159.58     17.37 o 
   1  -7  12      128.68      135.73     11.84 o 
  -6  -6  12      122.54      110.08     11.28 o 
  -5  -6  12      128.69      126.51     24.69 o 
  -4  -6  12       66.78       29.86     12.06 o 
  -3  -6  12        6.36        7.14      5.04 o 
  -2  -6  12        9.92        9.48      8.04 o 
  -1  -6  12        2.25       -2.94      9.91 o 
   0  -6  12        6.66        5.17      8.90 o 
   1  -6  12        5.73        3.91      6.60 o 
   2  -6  12      109.10       97.31     11.97 o 
  -6  -5  12       68.81       70.06      9.25 o 
  -5  -5  12        1.85       -2.86      4.39 o 
  -4  -5  12      190.34      176.31     20.39 o 
  -3  -5  12      106.28       64.51     16.65 o 
  -2  -5  12      178.43      174.59     18.09 o 
  -1  -5  12      306.28      296.95     15.80 o 
   0  -5  12      700.25      693.92     34.03 o 
   1  -5  12      506.02      520.43     43.22 o 
   2  -5  12      571.80      600.24     28.00 o 
  -7  -4  12      158.93      140.42     12.07 o 
  -6  -4  12      395.55      368.43     18.19 o 
  -5  -4  12       55.25       54.93     18.38 o 
  -4  -4  12     1114.99     1022.54     51.69 o 
  -3  -4  12      634.24      549.89     33.88 o 
  -2  -4  12      548.02      490.81     43.22 o 
  -1  -4  12      844.66      827.52     41.06 o 
   0  -4  12      895.26      922.37     33.18 o 
   1  -4  12      358.58      342.85     18.56 o 
   2  -4  12      627.20      646.56     27.59 o 
  -7  -3  12      739.50      770.84     30.09 o 
  -6  -3  12      719.20      716.05     27.68 o 
  -5  -3  12      229.74      224.04     30.44 o 
  -4  -3  12     1711.48     1654.43     87.29 o 
  -3  -3  12     1005.16      941.94     63.17 o 
  -2  -3  12      477.90      439.31     19.98 o 
  -1  -3  12      487.40      511.47     22.11 o 
   0  -3  12      626.24      625.01     25.47 o 
   1  -3  12       70.42       71.31     13.35 o 
  -7  -2  12      452.08      426.11     20.28 o 
  -6  -2  12      529.94      489.20     21.30 o 
  -5  -2  12       33.90       26.83      7.88 o 
  -4  -2  12      392.37      355.23     14.03 o 
  -3  -2  12        2.31       -3.52      5.76 o 
  -2  -2  12       39.80       35.71      8.11 o 
  -1  -2  12        0.44       -1.05      6.17 o 
   0  -2  12        4.14        1.06      6.69 o 
   1  -2  12       92.10       87.29     16.65 o 
  -7  -1  12        3.03       -0.09      8.18 o 
  -6  -1  12        9.64        3.79      5.26 o 
  -5  -1  12      196.95      189.98     10.59 o 
  -4  -1  12       31.62       18.09      5.37 o 
  -3  -1  12      125.43      136.96     21.11 o 
  -2  -1  12       46.74       42.85      8.30 o 
  -1  -1  12      327.77      385.64     27.28 o 
   0  -1  12      165.20      156.50     19.53 o 
   1  -1  12      260.54      280.26     24.98 o 
  -7   0  12      208.46      189.85     13.81 o 
  -6   0  12       95.35      106.98     10.90 o 
  -5   0  12      566.17      592.42     19.80 o 
  -4   0  12      654.95      708.41     22.32 o 
  -3   0  12      938.94      965.71     47.09 o 
  -2   0  12      290.86      312.99     24.98 o 
  -1   0  12      965.99     1086.86     53.98 o 
   0   0  12      752.04      812.92     45.08 o 
  -7   1  12      466.04      480.39     37.47 o 
  -6   1  12      515.41      585.42     24.77 o 
  -5   1  12      985.05     1043.20     29.89 o 
  -4   1  12      761.06      809.40     24.90 o 
  -3   1  12      995.85     1071.64     53.12 o 
  -2   1  12      375.22      427.57     30.44 o 
  -1   1  12      577.43      639.48     39.34 o 
  -7   2  12      625.94      682.29     28.41 o 
  -6   2  12      310.95      318.88     17.57 o 
  -5   2  12      533.19      599.95     20.73 o 
  -4   2  12      142.12      149.46     11.99 o 
  -3   2  12      188.33      194.57     13.73 o 
  -2   2  12       24.29       17.80     13.50 o 
  -6   3  12        8.15        3.73      8.04 o 
  -5   3  12       15.76        9.62      6.57 o 
  -4   3  12        3.40        2.84      7.18 o 
  -3   3  12        5.59       -5.04      7.30 o 
  -3  -7  13      123.92      100.79     17.23 o 
  -2  -7  13      110.31       97.75     14.36 o 
  -1  -7  13        5.49        6.15      9.91 o 
   0  -7  13       34.17       28.49      7.24 o 
  -4  -6  13        0.87       -8.33      8.61 o 
  -3  -6  13       95.91       90.45     15.79 o 
  -2  -6  13        1.18      -10.34      5.17 o 
  -1  -6  13       42.06       25.56     11.20 o 
   0  -6  13       48.33       36.47     12.35 o 
  -5  -5  13      130.37      138.12     19.24 o 
  -4  -5  13       92.87      102.80     17.52 o 
  -3  -5  13      391.26      347.16     26.42 o 
  -2  -5  13      139.21      123.76     17.80 o 
  -1  -5  13      303.18      283.70     24.69 o 
   0  -5  13      581.02      595.64     32.02 o 
  -6  -4  13      144.21      158.22     12.34 o 
  -5  -4  13      402.13      412.06     30.44 o 
  -4  -4  13      436.25      385.35     28.43 o 
  -3  -4  13      563.32      505.67     33.31 o 
  -2  -4  13      333.00      332.81     26.13 o 
  -1  -4  13      526.15      527.35     25.13 o 
   0  -4  13      371.86      358.47     43.65 o 
  -6  -3  13      168.08      170.31     16.80 o 
  -5  -3  13      698.61      679.97     40.78 o 
  -4  -3  13      567.41      522.33     33.88 o 
  -3  -3  13      526.47      598.63     43.07 o 
  -2  -3  13       99.63       89.60     11.23 o 
  -1  -3  13      160.99      164.71     14.10 o 
   0  -3  13       35.94       17.37      8.53 o 
  -6  -2  13       10.75        7.07      5.91 o 
  -5  -2  13       91.88      114.32      9.05 o 
  -4  -2  13        1.52      -12.53      6.39 o 
  -3  -2  13        7.35        6.90      6.75 o 
  -2  -2  13        0.01       -1.01      6.87 o 
  -1  -2  13        0.25       -5.74      6.90 o 
  -6  -1  13       24.65       19.88      5.39 o 
  -5  -1  13        6.22        6.11      5.19 o 
  -4  -1  13       11.77       11.77      7.72 o 
  -3  -1  13      112.61       84.86     11.23 o 
  -2  -1  13      175.69      151.26     13.77 o 
  -1  -1  13      187.54      196.70     22.97 o 
  -6   0  13      219.02      204.11     11.78 o 
  -5   0  13      348.91      337.87     14.75 o 
  -4   0  13      590.48      581.59     25.57 o 
  -3   0  13      376.55      429.00     30.15 o 
  -2   0  13      484.35      540.70     35.32 o 
  -5   1  13      396.14      403.00     16.71 o 
  -4   1  13      529.16      560.52     35.89 o 
  -3   1  13      235.67      228.57     23.83 o 
  -3  -4  14      168.89      136.68     19.81 o 
  -4  -3  14      470.48      463.47     22.38 o 
  -3  -3  14       24.87       25.91      8.93 o 
                                                 
